# Supplementary material for: Multi-ancestry phenome-wide association of complement component 4 variation with psychiatric and brain phenotypes in youth
Source: Genome Biol. 2023 Mar 7;24:42. doi: 10.1186/s13059-023-02878-0 (PMC9990244; doi:10.1186/s13059-023-02878-0)
Supplement: Supplementary file 1 — Additional file 1: Table S1. Subject characteristics as assessed at the baseline timepoint in youth with the 5 most common C4 structural haplotypes. Table S2. Count and proportion of C4 alleles in the ABCD cohort (1,694 AFR; 5,829 EUR; 2,115 Latinx). Table S3. Summary of PheWAS results in the ABCD cohort. Table S4. Summary of 1-year follow-up PheWAS in the ABCD cohort. Table S5. Summary of 2-year follow-up PheWAS in the ABCD cohort. Table S6. Summary of C4 GREx associations with regional brain surface area in the ABCD cohort. Table S7. Summary of C4 GREx associations with whole brain volume (WBV), mean surface area (SA), and mean cortical thickness (CT). Table S8. Summary of C4 GREx associations with regional brain cortical thickness in the ABCD cohort. Table S9. Summary of C4 GREx associations with subcortical brain volume in the ABCD cohort. Table S10. Summary of Wilcoxon Rank Sum Tests comparing PQ-B symptoms and PQ-B severity at 1- and 2-year follow-up timepoints in youth in the top/bottom quartile for entorhinal cortex surface area at baseline. Table S11. Summary of schizophrenia PRS associations in youth of EUR ancestry. Table S12. Summary of schizophrenia PRS associations with regional cortical thickness in youth of EUR ancestry. Table S13. Summary of schizophrenia PRS associations with regional surface area in youth of EUR ancestry. Table S14. Summary of schizophrenia PRS associations with subcortical volume in youth of EUR ancestry. [file 13059_2023_2878_MOESM1_ESM.xlsx]

## Sheet: Table S1
Table S1. Subject characteristics as assessed at the baseline timepoint in youth with the 5 most common C4 structural haplotypes.
		African American Ancestry (AFR) Mean (SD)		European Ancestry (EUR) Mean (SD)		Latinx Ancestry Mean (SD)
Sample Size		1327		4919		1543
Sex (% Female)		0.4989		0.4729		0.4712
Interview Age (in months)		119.12 (7.22)		119.36 (7.54)		118.67 (7.62)
Socioeconomic Status		10.39 (2.29)		12.92 (1.52)		10.88 (2.56)
Predicted C4A Expression		0.96 (0.24)		1.12 (0.34)		1.133 (0.27)
Predicted C4B Expression		1.59 (0.42)		1.62 (0.50)		1.68 (0.46)
Schizophrenia Polygenic Risk Score		NA		1.60e-06 (3.97e-07)		NA

## Sheet: Table S2
Table S2. Count and proportion of C4 alleles in the ABCD cohort (1,694 AFR; 5,829 EUR; 2,115 Latinx). To confirm imputation accuracy, the number of youth assigned to each of the 5 most common C4 alleles was compared to the frequencies reported in the sample from which the multiethnic imputation panel was generated (Kamataki et al., 2020). Note: frequencies in the Latinx populaiton were not report…
African American Ancestry (AFR)					European Ancestry (EUR)					Latinx Ancestry
C4 Allele	Count C1/C2	Proportion C1/C2	Kamitaki et al.		C4 Allele	Count C1/C2	Proportion C1/C2	Kamitaki et al.		C4 Allele	Count C1/C2	Proportion C1/C2	Kamitaki et al.
AL	120 / 131	7.08% / 7.73%	0.075		AL	263 / 235	4.51% / 4.03%	0.048		AL	107 / 106	5.06% / 5.01%	-
AL-AL	51 / 51	3.01% / 3.01%	0.023		AL-AL	564 / 585	9.68% / 10.04%	0.098		AL-AL	120 / 107	5.67% / 5.06%	-
AL-AL-BL	4 / 6	0.24% / 0.35%	-		AL-AL-BL	79 / 81	1.36% / 1.39%	-		AL-AL-BL	35 / 31	1.65% / 1.47%	-
AL-AL-BS	20 / 13	1.18% / 0.77%	-		AL-AL-BS	160 / 140	2.74% / 2.40%	-		AL-AL-BS	29 / 25	1.37% / 1.18	-
AL-AS	99 / 110	5.84% / 6.49%	-		AL-AS	17 / 19	0.29% / 0.33%	-		AL-AS	36 / 30	1.70% / 1.42%	-
AL-AS-BS	0 / 0	0.00% / 0.00%	-		AL-AS-BS	4 / 2	0.07% / 0.03%	-		AL-AS-BS	0 / 0	0.00% / 0/00%	-
AL-BL	194 / 200	11.45% / 11.81%	0.089		AL-BL	2365 / 2412	40.57% / 41.38%	0.386		AL-BL	850 / 859	40.19% / 40.61%	-
AL-BL-BL	4 / 2	0.24% / 0.12%	-		AL-BL-BL	3 / 8	0.05% / 0.14%	-		AL-BL-BL	89 / 103	4.21% / 4.87%	-
AL-BL-BS	0 / 0	0.00% / 0.00%	-		AL-BL-BS	2 / 4	0.03% / 0.07%	-		AL-BL-BS	5 / 2	0.24% / 0.09%	-
AL-BS	1040 / 1019	61.39% / 60.15%	0.564		AL-BS	1580 / 1555	27.11% / 26.68%	0.189		AL-BS	608 / 637	28.75% / 30.12%	-
AL-BS-BS	63 / 49	3.72% / 2.89%	-		AL-BS-BS	192 / 168	3.29% / 2.88%	-		AL-BS-BS	103 / 82	4.87% / 3.88%	-
AS	0 / 0	0.00% / 0.00%	-		AS	5 / 2	0.09% / 0.03%	-		AS	1 / 1	0.05% / 0.05%	-
BL	3 / 9	0.18% / 0.53%	-		BL	14 / 15	0.24% / 0.26%	-		BL	10 / 10	0.47% / 0.47%	-
BL-BL	0 / 0	0.00% / 0.00%	-		BL-BL	11 / 11	0.19% / 0.19%	-		BL-BL	11 / 10	0.52% / 0.47%	-
BL-BS	1 / 1	0.06% / 0.06%	-		BL-BS	8 / 6	0.14% / 0.10%	-		BL-BS	2 / 6	0.09% / 0.28%	-
BS	95 / 103	5.61% / 6.08%	0.05		BS	562/ 586	9.64% / 10.05%	0.137		BS	109 / 106	5.15% / 5.01%	-
Total (N)	1694				Total (N)	5829				Total (N)	2115
A1 & A2 - common haplotypes (N)	1327				A1 & A2 - common haplotypes (N)	4919				A1 & A2 - common haplotypes (N)	1543

## Sheet: Table S3
Table S3. Summary of PheWAS results in the ABCD cohort.
ABCD Variable ID	Category	Multiethnic N	Multiethnic Beta C4A	Multiethnic Beta C4B	Multiethnic StdErr C4A	Multiethnic StdErr C4B	Multiethnic P C4A	Multiethnic P C4B	Multiethnic FDR C4A	Multiethnic FDR C4B	Multiethnic Sex Interaction N	Multiethnic Sex Interaction Beta C4A	Multiethnic Sex Interaction Beta C4B	Multiethnic Sex Interaction StdErr C4A	Multiethnic Sex Interaction StdErr C4B	Multiethnic Sex Interaction P C4A	Multiethnic Sex Interaction P C4B	Multiethnic Sex Interaction FDR C4A	Multiethnic Sex Interaction FDR C4B	Female N	Female Beta C4A	Female Beta C4B	Female StdErr C4A	Female StdErr C4B	Female P C4A	Female P C4B	Female FDR C4A	Female FDR C4B	Male N	Male Beta C4A	Male Beta C4B	Male StdErr C4A	Male StdErr C4B	Male P C4A	Male P C4B	Male FDR C4A	Male FDR C4B	AFR Beta C4A	AFR Beta C4B	AFR StdErr C4A	AFR StdErr C4B	AFR P C4A	AFR P C4B	AFR FDR C4A	AFR FDR C4B	Latinx N	Latinx Beta C4A	Latinx Beta C4B	Latinx StdErr C4A
anthro_waist_cm	Anthropometrics	6126	-0.2129	-0.0559	0.1687	0.1087	0.2071	0.6073	0.5459	0.9572	6126	-0.0024	-0.014	0.3283	0.2156	0.9942	0.9484	0.996	0.9779	2906	0.0234	0.0269	0.2503	0.1584	0.9256	0.8652	0.983	0.9908	3220	-0.3772	-0.1121	0.2273	0.1494	0.0971	0.453	0.3619	0.9289	-0.6464	-0.2482	0.6497	0.3507	0.32	0.4793	0.8437	0.913	1202	-0.5791	-0.2541	0.5033
anthroheightcalc	Anthropometrics	6130	-0.1286	-0.1212	0.127	0.0818	0.3115	0.1387	0.6149	0.7828	6130	0.4981	0.3344	0.247	0.1622	0.0438	0.0393	0.5773	0.9347	2910	-0.2445	-0.2707	0.1911	0.1209	0.2008	0.0252	0.8955	0.4998	3220	-0.0437	0.0024	0.1689	0.111	0.7959	0.9827	0.9176	0.9995	-0.3571	-0.081	0.4337	0.2341	0.4105	0.7293	0.8956	0.9779	1204	-0.1653	-0.1705	0.3206
anthroweightcalc	Anthropometrics	6129	-0.9402	-0.4844	0.9162	0.5904	0.3049	0.412	0.6149	0.882	6129	-0.4621	0.5906	1.783	1.1707	0.7955	0.6139	0.9302	0.9779	2909	1.086	-0.2899	1.3619	0.8613	0.4253	0.7364	0.8955	0.9908	3220	-2.4697	-0.5822	1.2259	0.8056	0.044	0.4699	0.3224	0.9289	0.7199	-1.1569	3.9008	2.1055	0.8536	0.5828	0.9595	0.9603	1204	-3.5999	-1.1638	2.6982
bis_y_ss_bas_drive	BIS/BAS	6124	-0.0205	-0.0338	0.025	0.0161	0.4111	0.0371	0.655	0.672	6124	0.0171	0.0606	0.0486	0.0319	0.7256	0.0595	0.8873	0.9347	2906	-0.0212	-0.0656	0.0386	0.0245	0.5829	0.0075	0.8955	0.3632	3218	-0.0202	-0.007	0.0326	0.0214	0.5349	0.7465	0.8079	0.9579	0.0182	-0.089	0.0776	0.0419	0.8149	0.0323	0.9558	0.7416	1203	0.0232	-0.0348	0.0633
bis_y_ss_bas_fs	BIS/BAS	6124	0.0196	-0.0279	0.1124	0.0725	0.8613	0.7005	0.955	0.9836	6124	-0.2246	0.108	0.2187	0.1437	0.3043	0.4523	0.8397	0.9779	2906	0.14	-0.0894	0.1663	0.1054	0.4002	0.3968	0.8955	0.962	3218	-0.09	0.0147	0.1526	0.1003	0.5554	0.8838	0.8302	0.9858	0.2812	-0.1897	0.3896	0.2103	0.4707	0.3671	0.9363	0.9038	1203	0.1137	0.2204	0.283
bis_y_ss_bas_rr	BIS/BAS	6124	-0.0117	-0.0018	0.0104	0.0067	0.258	0.7863	0.5759	0.9836	6124	0.0007	0.0242	0.0202	0.0133	0.9707	0.0686	0.9912	0.9347	2906	-0.0087	-0.0144	0.0158	0.01	0.5826	0.1506	0.8955	0.9571	3218	-0.0146	0.009	0.0138	0.009	0.2872	0.3176	0.5784	0.9289	0.0286	-0.0205	0.0323	0.0174	0.3755	0.2377	0.8718	0.7579	1203	0.0047	0.006	0.0255
bis_y_ss_basm_drive	BIS/BAS	6124	-0.0205	-0.0338	0.025	0.0161	0.4111	0.0371	0.655	0.672	6124	0.0171	0.0606	0.0486	0.0319	0.7256	0.0595	0.8873	0.9347	2906	-0.0212	-0.0656	0.0386	0.0245	0.5829	0.0075	0.8955	0.3632	3218	-0.0202	-0.007	0.0326	0.0214	0.5349	0.7465	0.8079	0.9579	0.0182	-0.089	0.0776	0.0419	0.8149	0.0323	0.9558	0.7416	1203	0.0232	-0.0348	0.0633
bis_y_ss_basm_rr	BIS/BAS	6124	-0.014	-0.0035	0.0104	0.0067	0.1771	0.6047	0.5396	0.9572	6124	-0.0003	0.0198	0.0202	0.0133	0.9895	0.136	0.996	0.9405	2906	-0.0103	-0.0138	0.0159	0.0101	0.5177	0.1715	0.8955	0.9571	3218	-0.0174	0.0054	0.0137	0.009	0.2006	0.5443	0.477	0.9289	0.0145	-0.0178	0.0327	0.0177	0.6581	0.31	0.9558	0.8644	1203	-0.0021	0.0057	0.0259
bis_y_ss_bism_sum	BIS/BAS	6124	-0.0348	-0.0582	0.1219	0.0786	0.7754	0.459	0.9331	0.9295	6124	-0.2988	0.1506	0.2372	0.1559	0.2077	0.334	0.7722	0.9779	2906	0.1427	-0.1259	0.1831	0.1161	0.436	0.2782	0.8955	0.9571	3218	-0.1824	0.0174	0.1635	0.1074	0.2647	0.8714	0.5645	0.9858	0.0166	-0.5514	0.4354	0.235	0.9696	0.0191	0.9886	0.6942	1203	0.0174	0.0391	0.3273
bpm_t_scr_attention_t	BRIEF	2066	-0.0116	-0.0133	0.0083	0.0055	0.1654	0.015	0.5396	0.672	2066	-0.0148	-0.0105	0.0163	0.0109	0.3645	0.3315	0.8525	0.9779	989	-0.0017	-0.0068	0.0121	0.0077	0.8894	0.381	0.9786	0.962	1077	-0.019	-0.0196	0.0116	0.0078	0.1034	0.0118	0.3619	0.4274	-0.0009	0.0236	0.0329	0.018	0.9776	0.1916	0.9886	0.7416	313	1.98e-05	-0.0055	0.0247
bpm_t_scr_external_t	BRIEF	2612	-0.016	-0.0102	0.007	0.0046	0.0224	0.0273	0.342	0.672	2612	-0.0369	-0.011	0.0137	0.0092	0.0072	0.2304	0.4131	0.9779	1247	0.0051	-0.0042	0.0098	0.0063	0.6056	0.5091	0.8955	0.962	1365	-0.0322	-0.0159	0.01	0.0068	0.0013	0.0186	0.1372	0.5074	-0.0145	0.0065	0.0314	0.0167	0.6457	0.6977	0.9558	0.9688	419	-0.0304	-0.0262	0.0192
bpm_t_scr_internal_t	BRIEF	2611	-0.0032	-0.0051	0.0074	0.0049	0.6616	0.2976	0.8732	0.8585	2611	-0.017	-0.0005	0.0145	0.0097	0.2396	0.9572	0.8286	0.9779	1250	0.0052	-0.0048	0.0106	0.0068	0.6206	0.4814	0.8955	0.962	1361	-0.0113	-0.0056	0.0104	0.007	0.2792	0.43	0.5784	0.9289	0.0033	0.0239	0.03	0.0162	0.9128	0.1419	0.9886	0.7416	424	-0.0228	-0.0195	0.0214
bpm_t_scr_totalprob_t	BRIEF	2000	-0.0097	-0.0089	0.0081	0.0053	0.2341	0.0943	0.5565	0.7828	2000	-0.0248	-0.0028	0.0159	0.0106	0.1195	0.7943	0.7504	0.9779	959	0.0057	-0.0063	0.0117	0.0075	0.6275	0.3962	0.8955	0.962	1041	-0.022	-0.0115	0.0114	0.0077	0.0554	0.1317	0.3348	0.9289	0.0071	0.0267	0.0321	0.0175	0.8248	0.1291	0.9558	0.7416	304	-0.0129	-0.0112	0.0233
cbcl_scr_07_ocd_t	CBCL	6128	-0.009	-0.0045	0.0049	0.0032	0.0676	0.1546	0.4041	0.7828	6128	-0.0037	-0.0041	0.0096	0.0063	0.6963	0.5153	0.8873	0.9779	2908	-0.0077	-0.0021	0.0068	0.0043	0.2626	0.6215	0.8955	0.9875	3220	-0.0106	-0.0069	0.007	0.0046	0.1331	0.1375	0.3811	0.9289	-0.0239	0.0022	0.0165	0.0089	0.1485	0.8028	0.7846	0.9847	1204	-0.0114	-0.0122	0.0122
cbcl_scr_07_sct_t	CBCL	6128	-0.0043	0.0005	0.0044	0.0028	0.3282	0.8638	0.6149	0.9836	6128	0.0113	0.0031	0.0085	0.0056	0.1865	0.5819	0.7692	0.9779	2908	-0.0115	-0.0011	0.006	0.0038	0.0573	0.7704	0.8955	0.9908	3220	0.002	0.002	0.0063	0.0041	0.7468	0.6343	0.9103	0.9289	0.0065	0.0165	0.0154	0.0083	0.6765	0.0487	0.9558	0.7416	1204	-0.0133	-0.0062	0.0114
cbcl_scr_07_stress_t	CBCL	6128	-0.0094	-0.0034	0.0048	0.0031	0.0483	0.2615	0.35	0.7993	6128	-0.0118	-0.0003	0.0093	0.0061	0.2053	0.9595	0.7722	0.9779	2908	-0.0033	-0.0029	0.0065	0.0041	0.61	0.4765	0.8955	0.962	3220	-0.0147	-0.0042	0.0069	0.0045	0.0329	0.3535	0.3126	0.9289	-0.0201	0.0005	0.0165	0.0089	0.2253	0.9541	0.7846	0.9982	1204	-0.011	-0.0088	0.0122
cbcl_scr_dsm5_adhd_t	CBCL	6128	-0.0097	-0.0032	0.0045	0.0029	0.031	0.2646	0.342	0.7993	6128	-0.0118	0.0015	0.0088	0.0058	0.1812	0.7899	0.7692	0.9779	2908	-0.0019	-0.0029	0.0062	0.0039	0.7633	0.464	0.9433	0.962	3220	-0.0162	-0.0034	0.0065	0.0043	0.0123	0.4223	0.2236	0.9289	-0.0071	-0.0028	0.0164	0.0089	0.6649	0.754	0.9558	0.9779	1204	-0.0056	-0.0075	0.0105
cbcl_scr_dsm5_anxdisord_t	CBCL	6128	-0.0079	-0.0043	0.0049	0.0032	0.1056	0.1684	0.4472	0.7828	6128	-0.0088	-0.006	0.0095	0.0063	0.3548	0.335	0.8525	0.9779	2908	-0.004	-0.001	0.0072	0.0046	0.5768	0.8291	0.8955	0.9908	3220	-0.0115	-0.0074	0.0067	0.0044	0.0843	0.0924	0.3394	0.9289	-0.0222	0.0025	0.0156	0.0084	0.1541	0.7621	0.7846	0.9779	1204	-0.0128	-0.0135	0.0128
cbcl_scr_dsm5_conduct_t	CBCL	6128	-0.0055	-0.0002	0.0043	0.0028	0.2019	0.9397	0.5459	0.9836	6128	-0.0174	0.0024	0.0083	0.0055	0.0366	0.6594	0.5643	0.9779	2908	0.0031	-0.0016	0.0061	0.0039	0.6139	0.6821	0.8955	0.9908	3220	-0.0127	0.0009	0.006	0.0039	0.0345	0.8155	0.3126	0.9806	0.0122	0.0159	0.0172	0.0093	0.4782	0.0883	0.9363	0.7416	1204	-0.0003	-0.0069	0.0101
cbcl_scr_dsm5_depress_t	CBCL	6128	-0.0073	-0.0024	0.0045	0.0029	0.1082	0.4188	0.4472	0.882	6128	-0.0036	0.0014	0.0088	0.0058	0.6855	0.8117	0.8873	0.9779	2908	-0.0056	-0.0032	0.0064	0.004	0.3792	0.4196	0.8955	0.962	3220	-0.0086	-0.0014	0.0064	0.0042	0.1812	0.7358	0.461	0.9579	-0.0127	0.0052	0.0155	0.0083	0.4138	0.5289	0.8956	0.913	1204	-0.003	-0.0087	0.0116
cbcl_scr_dsm5_opposit_t	CBCL	6128	-0.0065	0.0015	0.0044	0.0028	0.1333	0.5881	0.5088	0.9572	6128	-0.0147	-0.0012	0.0085	0.0056	0.0836	0.8267	0.6731	0.9779	2908	0.0013	0.0026	0.0058	0.0037	0.8174	0.4735	0.9433	0.962	3220	-0.0133	0.0003	0.0064	0.0042	0.0387	0.9446	0.3224	0.9973	-0.0046	0.0095	0.0156	0.0084	0.7671	0.2586	0.9558	0.7813	1204	-0.0067	-0.0023	0.0109
cbcl_scr_dsm5_somaticpr_t	CBCL	6128	-0.0007	-0.0002	0.0051	0.0033	0.8936	0.9432	0.955	0.9836	6128	0.0058	0.0111	0.0099	0.0065	0.5593	0.0882	0.8873	0.9347	2908	-0.0046	-0.006	0.0076	0.0048	0.5402	0.2054	0.8955	0.9571	3220	0.0031	0.0048	0.0069	0.0045	0.6574	0.2868	0.8588	0.9289	-0.0046	-0.0127	0.0167	0.009	0.782	0.1584	0.9558	0.7416	1204	-0.0002	-0.0009	0.0137
cbcl_scr_syn_aggressive_t	CBCL	6128	-0.0059	0.0011	0.0044	0.0029	0.1872	0.6985	0.5396	0.9836	6128	-0.0161	0.0021	0.0086	0.0057	0.0617	0.7179	0.6026	0.9779	2908	0.0023	0.0002	0.0057	0.0036	0.6931	0.9522	0.9135	0.9976	3220	-0.0129	0.0018	0.0066	0.0044	0.0526	0.6885	0.3348	0.9289	-0.0091	0.0127	0.0172	0.0093	0.5933	0.1734	0.9454	0.7416	1204	-0.0013	-0.0096	0.0111
cbcl_scr_syn_anxdep_t	CBCL	6128	-0.008	-0.0038	0.0048	0.0031	0.0952	0.2214	0.4454	0.7828	6128	-0.0075	-0.0048	0.0093	0.0061	0.4205	0.4275	0.8647	0.9779	2908	-0.0039	-0.0011	0.0069	0.0044	0.5757	0.8067	0.8955	0.9908	3220	-0.0117	-0.0062	0.0066	0.0044	0.0798	0.1529	0.3394	0.9289	-0.0277	0.0037	0.0146	0.0079	0.0574	0.6346	0.7846	0.9614	1204	-0.0075	-0.0092	0.0121
cbcl_scr_syn_attention_t	CBCL	6128	-0.0093	-0.0029	0.0049	0.0032	0.0593	0.3575	0.3912	0.8751	6128	-0.0072	0.0011	0.0096	0.0063	0.4538	0.8631	0.8873	0.9779	2908	-0.0049	-0.0027	0.0069	0.0044	0.4744	0.529	0.8955	0.962	3220	-0.0129	-0.0032	0.007	0.0046	0.0652	0.4883	0.3394	0.9289	-0.0005	0.0008	0.0176	0.0095	0.9764	0.9291	0.9886	0.9982	1204	-0.0111	-0.0078	0.0122
cbcl_scr_syn_external_t	CBCL	6128	-0.0194	-0.0001	0.0094	0.0061	0.0386	0.9805	0.342	0.9873	6128	-0.036	-0.0047	0.0183	0.012	0.0488	0.6952	0.5897	0.9779	2908	0.0011	0.0038	0.0136	0.0086	0.9342	0.657	0.983	0.9908	3220	-0.0366	-0.0038	0.0131	0.0086	0.0052	0.6618	0.1496	0.9289	-0.0313	0.0106	0.0328	0.0177	0.3371	0.55	0.8574	0.9273	1204	0.0102	-0.0141	0.0239
cbcl_scr_syn_internal_t	CBCL	6128	-0.0126	-0.0006	0.0091	0.0059	0.1683	0.9192	0.5396	0.9836	6128	-0.0094	0.003	0.0178	0.0117	0.5987	0.7992	0.8873	0.9779	2908	-0.0081	-0.0016	0.0137	0.0087	0.5556	0.8524	0.8955	0.9908	3220	-0.0169	-2.85e-05	0.0123	0.0081	0.1704	0.9972	0.442	0.9995	-0.0429	-0.011	0.0315	0.017	0.1753	0.5168	0.7846	0.913	1204	-0.0117	-0.0197	0.0236
cbcl_scr_syn_rulebreak_t	CBCL	6128	-0.0061	-0.0022	0.0038	0.0024	0.1072	0.3789	0.4472	0.8751	6128	-0.0156	-0.0004	0.0074	0.0049	0.0351	0.9268	0.5643	0.9779	2908	0.0018	-0.0018	0.0052	0.0033	0.7336	0.5891	0.925	0.9875	3220	-0.0128	-0.0026	0.0054	0.0036	0.019	0.4598	0.2292	0.9289	0.006	0.0054	0.0157	0.0085	0.6993	0.5234	0.9558	0.913	1204	0.0012	-0.0055	0.0092
cbcl_scr_syn_social_t	CBCL	6128	-0.0074	-0.0031	0.0037	0.0024	0.0478	0.1984	0.35	0.7828	6128	-0.011	0.0007	0.0072	0.0048	0.1297	0.8881	0.7504	0.9779	2908	-0.0031	-0.0039	0.0051	0.0032	0.5386	0.2264	0.8955	0.9571	3220	-0.0108	-0.0021	0.0054	0.0035	0.0438	0.5465	0.3224	0.9289	-0.0135	0.005	0.0134	0.0072	0.3162	0.495	0.8437	0.913	1204	-0.0031	-0.0137	0.0099
cbcl_scr_syn_somatic_t	CBCL	6128	-0.0017	-0.0019	0.0047	0.003	0.721	0.5253	0.917	0.9295	6128	0.0014	0.0092	0.0091	0.006	0.8815	0.1249	0.9712	0.9405	2908	-0.0027	-0.0067	0.007	0.0044	0.7042	0.1335	0.9135	0.9571	3220	-0.0004	0.0021	0.0063	0.0041	0.9478	0.6053	0.9687	0.9289	-0.0087	-0.011	0.0154	0.0083	0.5724	0.1832	0.9454	0.7416	1204	0.0003	-0.0079	0.0128
cbcl_scr_syn_thought_t	CBCL	6128	-0.01	-0.006	0.0046	0.003	0.0321	0.0444	0.342	0.7047	6128	-0.0013	0.0039	0.009	0.0059	0.8859	0.5073	0.9712	0.9779	2908	-0.01	-0.0076	0.0065	0.0041	0.12	0.0635	0.8955	0.833	3220	-0.0105	-0.0047	0.0066	0.0044	0.1152	0.286	0.3706	0.9289	-0.0057	-0.0012	0.016	0.0087	0.7207	0.8942	0.9558	0.9982	1204	-0.0182	-0.0126	0.0114
cbcl_scr_syn_totprob_t	CBCL	6128	-1.2406	-0.2049	0.4677	0.3014	0.008	0.4965	0.2877	0.9295	6128	-0.7768	0.2254	0.9101	0.5976	0.3934	0.706	0.8647	0.9779	2908	-0.8551	-0.2698	0.6726	0.4253	0.2037	0.5259	0.8955	0.962	3220	-1.5811	-0.1526	0.6514	0.4281	0.0153	0.7216	0.2246	0.9511	-1.9649	0.0774	1.6892	0.9118	0.245	0.9324	0.7846	0.9982	1204	-1.1089	-1.4034	1.2126
cbcl_scr_syn_withdep_t	CBCL	6128	-0.0027	0.0003	0.0045	0.0029	0.5539	0.922	0.7951	0.9836	6128	-0.0131	0.0026	0.0087	0.0057	0.1346	0.6495	0.7504	0.9779	2908	0.003	-0.0016	0.0059	0.0038	0.6128	0.6744	0.8955	0.9908	3220	-0.0076	0.0018	0.0066	0.0043	0.2535	0.682	0.557	0.9289	-0.022	0.0004	0.0163	0.0088	0.1777	0.965	0.7846	0.9982	1204	0.0048	-0.0056	0.0117
devhx_16_p	Dev History	5528	0.0488	-0.0282	0.0496	0.0322	0.3285	0.3862	0.6149	0.8751	5528	0.0641	0.0197	0.0965	0.0636	0.5088	0.7607	0.8873	0.9779	2621	-0.0085	-0.0455	0.0695	0.0441	0.9044	0.3102	0.9786	0.9571	2907	0.087	-0.0117	0.061	0.0405	0.1542	0.7753	0.4214	0.9691	-0.1296	0.0143	0.1005	0.0553	0.198	0.7977	0.7846	0.9847	1064	0.0866	0.0266	0.1137
devhx_20_p	Dev History	6072	0.0096	-0.0082	0.034	0.0219	0.7779	0.7077	0.9331	0.9836	6072	-0.1	0.0161	0.0661	0.0435	0.1302	0.7108	0.7504	0.9779	2875	0.0554	-0.0121	0.0489	0.031	0.2572	0.6971	0.8955	0.9908	3197	-0.0294	-0.0006	0.0471	0.031	0.5332	0.9857	0.8079	0.9995	0.1468	-0.0073	0.1239	0.0673	0.2363	0.914	0.7846	0.9982	1191	0.072	-0.0167	0.0903
devhx_21_p	Dev History	6074	0.0858	-0.0227	0.0415	0.0268	0.0389	0.3983	0.342	0.882	6074	-0.0718	-0.0298	0.0808	0.0532	0.3742	0.5748	0.8545	0.9779	2882	0.1305	-0.0018	0.0584	0.037	0.0255	0.9622	0.7405	0.9976	3192	0.0488	-0.044	0.0587	0.0388	0.4059	0.2568	0.6926	0.9289	0.2034	-0.0585	0.146	0.0788	0.1641	0.458	0.7846	0.913	1193	0.0143	-0.0433	0.1085
fes_p_ss_fc_pr_p	Environment	6130	-0.0492	-0.0008	0.0238	0.0153	0.0401	0.9574	0.342	0.9836	6130	-0.0613	-0.0073	0.0463	0.0304	0.188	0.8123	0.7692	0.9779	2910	-0.0243	0.0002	0.0361	0.0229	0.5065	0.994	0.8955	0.9976	3220	-0.0721	0.0013	0.0316	0.0208	0.0229	0.9494	0.255	0.9973	-0.0903	0.0313	0.0784	0.0423	0.2522	0.4677	0.7846	0.913	1204	-0.0696	-0.071	0.0619
fes_y_ss_fc_pr	Environment	6124	-0.072	-0.0162	0.0276	0.0178	0.0088	0.3648	0.2877	0.8751	6124	-0.0526	0.0303	0.0538	0.0353	0.3271	0.3929	0.8397	0.9779	2907	-0.0444	-0.0346	0.0425	0.0269	0.2984	0.1983	0.8955	0.9571	3217	-0.0944	0.0013	0.0362	0.0238	0.0083	0.956	0.187	0.9973	-0.1964	-0.0202	0.0845	0.0456	0.0211	0.6656	0.5091	0.9614	1203	-0.0571	-0.0861	0.0705
hormone_scr_dhea_mean	Hormones/Puberty	5659	0.0202	0.0055	0.0324	0.0209	0.5368	0.7908	0.7867	0.9836	5659	-0.0522	0.0405	0.063	0.0414	0.4134	0.3268	0.8647	0.9779	2705	0.0731	-0.0087	0.0463	0.0291	0.1178	0.7643	0.8955	0.9908	2954	-0.0223	0.0181	0.0448	0.0296	0.6234	0.5434	0.8557	0.9289	0.0866	-0.0114	0.0977	0.0533	0.3803	0.8308	0.8718	0.9982	1119	-0.0825	-0.0089	0.0832
hormone_scr_ert_mean	Hormones/Puberty	5708	0.0111	-0.0045	0.0249	0.016	0.655	0.7759	0.8732	0.9836	5708	-0.0362	-0.0183	0.0484	0.0317	0.4552	0.5626	0.8873	0.9779	2712	0.0404	0.0096	0.0315	0.0198	0.1991	0.6265	0.8955	0.9875	2996	-0.0168	-0.0159	0.0368	0.0242	0.6493	0.5082	0.8588	0.9289	0.0173	0.0064	0.067	0.036	0.7888	0.8583	0.9558	0.9982	1128	-0.0292	-0.0156	0.0587
ksads_1_847_p	KSADS	6057	-0.2033	0.0004	0.222	0.149	0.3634	0.9977	0.6349	0.9977	6057	-0.0201	-0.3328	0.4375	0.3018	0.9633	0.2676	0.9912	0.9779	2865	-0.2953	0.196	0.3402	0.2372	0.3904	0.4015	0.8955	0.962	3192	-0.1575	-0.1428	0.2978	0.1943	0.599	0.4671	0.8557	0.9289	-0.9624	0.4735	0.7126	0.4755	0.1862	0.294	0.7846	0.8554	1181	-0.9868	-0.0274	0.5792
ksads_1_847_t	KSADS	6096	0.2769	-0.2331	0.3074	0.1807	0.3622	0.2036	0.6349	0.7828	6096	-0.2505	-0.3191	0.6006	0.3628	0.6761	0.3777	0.8873	0.9779	2890	0.4043	-0.0688	0.4838	0.2827	0.3959	0.8084	0.8955	0.9908	3206	0.1896	-0.3426	0.3985	0.2349	0.6314	0.1536	0.8557	0.9289	-0.6458	-0.6924	0.9151	0.4061	0.4843	0.1014	0.9363	0.7416	1200	2.2692	0.8039	0.9698
ksads_10_869_p	KSADS	6057	0.123	-0.1	0.3837	0.2407	0.7473	0.6797	0.9331	0.9836	6057	0.8701	0.9935	0.7538	0.4919	0.2462	0.0404	0.8286	0.9347	2865	-0.361	-0.6064	0.508	0.3239	0.4833	0.0689	0.8955	0.833	3192	0.567	0.3948	0.5881	0.3854	0.3223	0.2909	0.6169	0.9289	-0.307	0.2315	1.3372	0.8712	0.8202	0.786	0.9558	0.9847	1181	0.612	-1.1464	1.315
ksads_10_870_p	KSADS	6057	-0.0935	-0.0782	0.2097	0.1372	0.6568	0.5708	0.8732	0.956	6057	0.1459	-0.6039	0.4132	0.2802	0.7241	0.0295	0.8873	0.9347	2865	-0.2237	0.2496	0.317	0.219	0.4839	0.245	0.8955	0.9571	3192	-0.0212	-0.3272	0.2823	0.1799	0.9402	0.0741	0.9687	0.9289	-0.4413	-0.3325	0.7518	0.4236	0.561	0.4451	0.9454	0.913	1181	-0.0771	0.0059	0.6215
ksads_10_914_p	KSADS	6057	0.2374	-0.3227	0.2833	0.1675	0.3974	0.0583	0.655	0.7047	6057	-0.4612	0.5038	0.5549	0.3368	0.4052	0.1324	0.8647	0.9405	2865	0.5081	-0.5299	0.4221	0.2364	0.2191	0.0276	0.8955	0.4998	3192	-0.048	-0.1039	0.3854	0.2501	0.901	0.68	0.9658	0.9289	-0.7797	-0.888	1.1356	0.5593	0.4977	0.132	0.937	0.7416	1181	-0.6156	-0.6765	0.6727
ksads_10_914_t	KSADS	6096	0.1097	0.0164	0.4015	0.2516	0.7838	0.9481	0.9331	0.9836	6096	0.0302	0.2082	0.7707	0.4992	0.9687	0.6762	0.9912	0.9779	2890	0.0198	-0.0833	0.5626	0.3454	0.9719	0.8105	0.983	0.9908	3206	0.1729	0.0719	0.5832	0.3707	0.7652	0.8453	0.9122	0.9806	3.2567	0.4075	1.3556	0.6555	0.0117	0.5222	0.5091	0.913	1200	0.3844	-0.5671	1.0996
ksads_11_917_p	KSADS	6050	0.1626	-0.1528	0.1721	0.1049	0.3419	0.1488	0.6149	0.7828	6050	-0.2094	0.0855	0.3408	0.2107	0.5383	0.6852	0.8873	0.9779	2861	0.2433	-0.2189	0.285	0.1654	0.3892	0.1909	0.8955	0.9571	3189	0.1153	-0.1043	0.2177	0.1369	0.5949	0.4491	0.8557	0.9289	0.0263	-0.0022	0.49	0.2687	0.9572	0.9934	0.9886	0.9982	1179	0.0434	-0.4096	0.4464
ksads_11_918_p	KSADS	6050	-0.1457	-0.4014	0.2085	0.1287	0.4871	0.0023	0.7435	0.3342	6050	0.056	-0.0484	0.4341	0.2726	0.8974	0.8588	0.9712	0.9779	2861	-0.1514	-0.3412	0.3782	0.2282	0.6906	0.1428	0.9135	0.9571	3189	-0.1302	-0.4294	0.2511	0.1578	0.6059	0.0078	0.8557	0.4274	0.215	-0.0024	0.7527	0.3965	0.7741	0.9951	0.9558	0.9982	1179	-0.9556	-0.7811	0.577
ksads_11_919_p	KSADS	6050	0.1191	-0.0482	0.4389	0.277	0.7851	0.8623	0.9331	0.9836	6050	0.8647	0.3126	0.8572	0.5543	0.3107	0.5721	0.8397	0.9779	2861	-0.1664	-0.2189	0.603	0.3833	0.7838	0.5734	0.9433	0.9875	3189	0.459	0.0814	0.6474	0.4026	0.4689	0.8389	0.7703	0.9806	-0.9347	0.0671	1.5185	0.8521	0.5482	0.9368	0.9454	0.9982	1179	1.3764	-0.4387	1.6323
ksads_11_920_p	KSADS	6050	-0.0125	0.4417	0.3965	0.2951	0.9748	0.1198	0.9859	0.7828	6050	-0.2058	0.1947	0.7775	0.5962	0.7912	0.7432	0.9302	0.9779	2861	0.1232	0.3017	0.5668	0.3885	0.8272	0.4265	0.9444	0.962	3189	-0.0609	0.5187	0.5526	0.4581	0.9124	0.2349	0.9658	0.9289	1.0604	-0.907	2.0959	0.7523	0.6066	0.2569	0.9558	0.7813	1179	6.5258	3.2779	6.2771
ksads_15_901_p	KSADS	6054	-0.2023	0.1419	0.1765	0.1237	0.2553	0.2464	0.5759	0.7993	6054	-0.3955	-0.1383	0.3689	0.2579	0.2811	0.5905	0.8397	0.9779	2863	0.0772	0.2474	0.3187	0.2111	0.8081	0.2326	0.9433	0.9571	3191	-0.3473	0.0767	0.2141	0.1536	0.1086	0.6157	0.3619	0.9289	-0.3908	0.5079	0.594	0.4077	0.5148	0.1895	0.9428	0.7416	1181	-0.3474	-0.1264	0.6155
ksads_15_902_p	KSADS	6054	0.1488	0.0311	0.148	0.0946	0.3121	0.7419	0.6149	0.9836	6054	0.1407	0.0123	0.2954	0.1921	0.6343	0.9489	0.8873	0.9779	2863	0.0388	0.0293	0.2367	0.1509	0.8695	0.8457	0.9773	0.9908	3191	0.2358	0.0467	0.1906	0.1225	0.212	0.7025	0.4803	0.9345	-0.26	-0.0242	0.4734	0.2616	0.5845	0.9266	0.9454	0.9982	1181	0.1023	-0.3182	0.4336
ksads_16_897_p	KSADS	6054	0.0281	0.1121	0.2773	0.1822	0.9191	0.5349	0.9657	0.9295	6054	-0.0927	0.2488	0.5855	0.3818	0.874	0.5173	0.9712	0.9779	2863	0.2006	-0.0696	0.5384	0.3161	0.7072	0.8266	0.9135	0.9908	3191	-0.0399	0.1622	0.3238	0.2227	0.902	0.4604	0.9658	0.9289	0.1158	0.5978	0.6742	0.4286	0.8632	0.1379	0.9628	0.7416	1181	0.3475	-0.7782	0.8309
ksads_16_899_p	KSADS	6054	0.8302	0.354	0.4936	0.2959	0.0803	0.2192	0.4041	0.7828	6054	-1.9067	-0.313	1.1656	0.6393	0.0882	0.6218	0.6731	0.9779	2863	1.6638	0.3937	1.0554	0.5352	0.0866	0.451	0.8955	0.962	3191	0.5097	0.3156	0.5623	0.3548	0.3532	0.3612	0.6566	0.9289	1.3312	1.2316	1.4369	1.0104	0.3296	0.1633	0.8535	0.7416	1181	0.9059	-1.4159	1.2426
ksads_2_833_p	KSADS	6057	0.126	0.0512	0.295	0.184	0.6678	0.7798	0.8732	0.9836	6057	-0.198	-0.2181	0.5705	0.3703	0.7282	0.5542	0.8873	0.9779	2865	0.2593	0.2145	0.4759	0.2972	0.5822	0.4627	0.8955	0.962	3192	0.0454	-0.0522	0.3799	0.2385	0.9048	0.8273	0.9658	0.9806	0.5511	0.1558	0.6666	0.3579	0.4013	0.659	0.8952	0.9614	1181	0.3013	-0.4749	0.6982
ksads_2_833_t	KSADS	6096	-0.118	0.1093	0.2554	0.1722	0.6455	0.5217	0.8732	0.9295	6096	0.4195	-0.3695	0.4922	0.3457	0.3941	0.2823	0.8647	0.9779	2890	-0.1999	0.3586	0.3719	0.2711	0.5934	0.1729	0.8955	0.9571	3206	0.0188	-0.1072	0.3577	0.226	0.958	0.638	0.9714	0.9289	-0.9001	-1.0212	0.6761	0.3391	0.1907	0.004	0.7846	0.5733	1200	-0.561	0.3067	0.5815
ksads_2_837_p	KSADS	6057	0.3937	-0.0501	0.4475	0.2638	0.3711	0.8499	0.6405	0.9836	6057	-0.9876	-0.5641	0.9332	0.5594	0.2842	0.3068	0.8397	0.9779	2865	0.8169	0.2333	0.8594	0.4663	0.3276	0.6111	0.8955	0.9875	3192	0.2541	-0.1424	0.5269	0.3279	0.6257	0.6668	0.8557	0.9289	1.5229	-0.1457	0.9473	0.4744	0.0932	0.761	0.7846	0.9779	1181	-0.4977	-0.6954	1.1003
ksads_2_837_t	KSADS	6096	-0.7311	0.1757	0.4115	0.3164	0.0836	0.5722	0.4041	0.956	6096	0.0324	-0.3691	0.823	0.6444	0.9686	0.5639	0.9912	0.9779	2890	-0.668	0.3486	0.6812	0.521	0.3365	0.4902	0.8955	0.962	3206	-0.7238	-0.0235	0.5313	0.4015	0.185	0.9535	0.4624	0.9973	-1.0902	-0.1905	1.1638	0.7063	0.3525	0.7913	0.8662	0.9847	1200	-1.7037	0.0682	0.819
ksads_2_839_p	KSADS	6057	-0.4263	-0.0498	0.2393	0.1617	0.0791	0.7591	0.4041	0.9836	6057	0.5353	0.0581	0.4665	0.326	0.2518	0.8587	0.8286	0.9779	2865	-0.7209	-0.0695	0.3638	0.2536	0.0524	0.7852	0.8955	0.9908	3192	-0.2303	-0.0446	0.3234	0.2134	0.4801	0.8351	0.7703	0.9806	-0.928	-0.204	0.6044	0.3317	0.1308	0.5454	0.7846	0.9273	1181	-0.0012	-0.3721	0.6306
ksads_2_839_t	KSADS	6096	0.5393	0.006	0.2136	0.1265	0.0098	0.9622	0.2877	0.9836	6096	-0.4437	-0.0569	0.4259	0.2567	0.2953	0.8245	0.8397	0.9779	2890	0.8005	0.0431	0.3706	0.2064	0.0255	0.8341	0.7405	0.9908	3206	0.3907	-0.0134	0.2629	0.1619	0.1311	0.934	0.3811	0.9973	2.1243	-0.2257	0.6185	0.2605	0.0003	0.3927	0.0466	0.9038	1200	-0.3225	-0.4554	0.5336
ksads_23_945_p	KSADS	6057	0.3434	0.3906	0.3681	0.2468	0.3435	0.1022	0.6149	0.7828	6057	1.5162	-0.6113	0.7185	0.5308	0.0341	0.2392	0.5643	0.9779	2865	-0.4682	0.7769	0.5015	0.4326	0.3589	0.0519	0.8955	0.7527	3192	1.171	0.2283	0.5608	0.3208	0.0267	0.4704	0.277	0.9289	0.5943	-0.6281	0.9648	0.4977	0.5317	0.2249	0.9454	0.7579	1181	1.8499	2.054	1.4174
ksads_23_945_t	KSADS	6096	0.5633	0.2268	0.289	0.1792	0.0456	0.1979	0.35	0.7828	6096	0.3368	-0.1129	0.6032	0.3881	0.5785	0.7702	0.8873	0.9779	2890	0.6738	0.3845	0.5586	0.3398	0.2157	0.2439	0.8955	0.9571	3206	0.5473	0.1754	0.3415	0.2161	0.1005	0.4113	0.3619	0.9289	0.4793	-0.3877	1.0911	0.4972	0.6571	0.4486	0.9558	0.913	1200	-0.4086	0.0384	0.6378
ksads_23_946_t	KSADS	6096	0.264	-0.1696	0.3948	0.234	0.4989	0.4736	0.7535	0.9295	6096	-0.5297	-0.2379	0.8193	0.4867	0.515	0.6235	0.8873	0.9779	2890	0.737	-0.035	0.7429	0.4058	0.3077	0.9314	0.8955	0.9976	3206	0.1489	-0.226	0.4771	0.2935	0.7533	0.4482	0.9103	0.9289	-0.5372	-0.9199	1.5349	0.6964	0.7292	0.2092	0.9558	0.7416	1200	-0.2206	0.2885	0.9471
ksads_23_947_p	KSADS	6057	0.5459	-0.1114	0.4683	0.2704	0.2324	0.6825	0.5565	0.9836	6057	-0.5426	-0.241	0.9917	0.572	0.5813	0.6718	0.8873	0.9779	2865	0.8738	-0.016	0.8931	0.4802	0.3101	0.9734	0.8955	0.9976	3192	0.473	-0.186	0.5571	0.3297	0.3858	0.5771	0.6926	0.9289	0.6858	0.3054	1.2251	0.7177	0.567	0.6616	0.9454	0.9614	1181	2.0458	1.419	1.4666
ksads_23_947_t	KSADS	6096	0.9154	-0.0526	0.3875	0.2113	0.0139	0.8041	0.2877	0.9836	6096	-0.37	-0.7274	0.7867	0.4559	0.6366	0.1031	0.8873	0.9347	2890	1.3649	0.3871	0.7402	0.4003	0.0525	0.3207	0.8955	0.962	3206	0.7942	-0.2447	0.4609	0.2557	0.0738	0.3451	0.3394	0.9289	-0.1116	-0.853	1.0455	0.5185	0.9152	0.1174	0.9886	0.7416	1200	3.4226	0.1799	1.095
ksads_23_956_p	KSADS	6057	0.4342	0.1496	0.2415	0.152	0.0669	0.32	0.4041	0.8585	6057	0.2077	-0.3383	0.4759	0.3094	0.6629	0.2715	0.8873	0.9779	2865	0.3204	0.3412	0.3734	0.2443	0.3845	0.1517	0.8955	0.9571	3192	0.4966	0.011	0.3173	0.1976	0.1098	0.9557	0.3619	0.9973	0.9699	-0.6231	0.8744	0.4012	0.2543	0.1359	0.7846	0.7416	1181	0.5971	0.9729	0.712
ksads_23_956_t	KSADS	6096	0.3111	-0.0305	0.215	0.1319	0.1427	0.8177	0.5307	0.9836	6096	-0.0579	-0.096	0.4443	0.2766	0.8963	0.7281	0.9712	0.9779	2890	0.6028	0.0761	0.3951	0.2344	0.1184	0.7441	0.8955	0.9908	3206	0.2105	-0.0875	0.2571	0.163	0.4091	0.5936	0.6926	0.9289	-0.2175	-0.5688	0.6234	0.3055	0.7282	0.0733	0.9558	0.7416	1200	0.5273	0.215	0.5917
ksads_23_957_p	KSADS	6057	-0.024	-0.0479	0.1701	0.1103	0.8879	0.6647	0.955	0.9835	6057	0.2365	-0.102	0.3496	0.2322	0.4997	0.6597	0.8873	0.9779	2865	-0.1329	0.0121	0.2979	0.1922	0.6572	0.95	0.9071	0.9976	3192	0.0158	-0.1036	0.2082	0.1358	0.9394	0.4482	0.9687	0.9289	0.9272	0.4117	0.6476	0.3638	0.1412	0.2404	0.7846	0.7579	1181	-0.8948	0.2457	0.43
ksads_23_957_t	KSADS	6096	-0.1774	-0.1178	0.1766	0.115	0.3181	0.3097	0.6149	0.8585	6096	-0.2447	-0.3898	0.3548	0.2356	0.4894	0.0958	0.8873	0.9347	2890	0.0661	0.1388	0.291	0.1899	0.8197	0.4606	0.9433	0.962	3206	-0.3208	-0.2971	0.2242	0.1469	0.1569	0.0468	0.4214	0.9172	-0.4982	-0.4535	0.5639	0.2933	0.3819	0.1344	0.8718	0.7416	1200	-0.5493	-0.0762	0.4934
ksads_23_958_p	KSADS	6057	0.247	-0.0474	0.2433	0.1508	0.3051	0.7541	0.6149	0.9836	6057	-0.3554	-0.0583	0.5097	0.3137	0.4834	0.8523	0.8873	0.9779	2865	0.5658	-0.035	0.4491	0.2585	0.1965	0.8924	0.8955	0.9959	3192	0.0961	-0.0947	0.2897	0.1865	0.7391	0.6136	0.9103	0.9289	0.6157	0.3162	0.8037	0.4565	0.4349	0.4752	0.9207	0.913	1181	1.1741	0.0539	0.6966
ksads_23_958_t	KSADS	6096	0.055	-0.1181	0.2306	0.1438	0.8112	0.4154	0.941	0.882	6096	-0.2026	0.0862	0.463	0.2908	0.6611	0.767	0.8873	0.9779	2890	0.4146	-0.103	0.4021	0.2336	0.2952	0.6612	0.8955	0.9908	3206	-0.1309	-0.1135	0.2828	0.1856	0.6451	0.544	0.8588	0.9289	-0.8499	-0.624	0.6552	0.3284	0.2011	0.0696	0.7846	0.7416	1200	-0.2455	0.1258	0.6214
ksads_23_959_t	KSADS	6096	-0.0574	-0.2885	0.4703	0.2872	0.9031	0.3245	0.9559	0.8585	6096	0.911	0.3376	0.9192	0.5782	0.3232	0.5606	0.8397	0.9779	2890	-0.4683	-0.4766	0.7233	0.4561	0.5242	0.3096	0.8955	0.9571	3206	0.2465	-0.1976	0.6276	0.3789	0.6914	0.6066	0.8872	0.9289	-0.481	-0.3066	1.3895	0.7974	0.7314	0.7083	0.9558	0.9688	1200	-1.0576	-0.5479	1.0642
ksads_4_829_p	KSADS	6061	-0.4156	0.2399	0.3403	0.2496	0.2293	0.3257	0.5565	0.8585	6061	-0.0944	0.2197	0.6638	0.4954	0.8869	0.6576	0.9712	0.9779	2867	-0.2755	0.1184	0.5129	0.3569	0.5949	0.7376	0.8955	0.9908	3194	-0.3758	0.3761	0.452	0.3498	0.4126	0.2649	0.6926	0.9289	-0.8732	0.34	0.8173	0.5459	0.296	0.5192	0.8253	0.913	1183	-0.4843	0.7942	0.9326
ksads_4_849_p	KSADS	6061	-0.5798	0.3327	0.3943	0.3026	0.1506	0.256	0.5396	0.7993	6061	-0.4535	-0.6244	0.7945	0.6368	0.5663	0.3168	0.8873	0.9779	2867	-0.4147	0.5673	0.6221	0.509	0.5124	0.2363	0.8955	0.9571	3194	-0.632	0.1741	0.5139	0.3812	0.2292	0.6426	0.5113	0.9289	-0.1119	0.2654	0.8839	0.5583	0.8996	0.6257	0.9882	0.9614	1183	-1.1053	0.4142	1.0872
ksads_7_862_p	KSADS	6057	0.2619	0.083	0.1469	0.094	0.0719	0.3749	0.4041	0.8751	6057	0.1226	-0.0703	0.2877	0.1877	0.6702	0.7077	0.8873	0.9779	2865	0.1488	0.112	0.2209	0.1413	0.4983	0.4251	0.8955	0.962	3192	0.3398	0.0499	0.1976	0.1264	0.0815	0.6919	0.3394	0.9289	0.3545	0.1326	0.4898	0.2721	0.4654	0.6222	0.9363	0.9614	1181	0.2001	-0.0896	0.4207
ksads_7_910_p	KSADS	6057	-0.2937	-0.0635	0.1838	0.1265	0.1137	0.617	0.4472	0.9619	6057	-0.1461	-0.1622	0.3616	0.2521	0.6861	0.5201	0.8873	0.9779	2865	-0.2255	0.021	0.265	0.1801	0.3985	0.907	0.8955	0.9963	3192	-0.3324	-0.1267	0.2588	0.1801	0.2039	0.4852	0.477	0.9289	-1.0406	-0.0011	0.798	0.4658	0.2022	0.9982	0.7846	0.9982	1181	0.2653	0.5738	0.5986
ksads_8_863_p	KSADS	6057	-0.0716	0.0361	0.4678	0.3081	0.8787	0.9065	0.955	0.9836	6057	-0.4731	-0.4243	0.9221	0.6217	0.6066	0.4926	0.8873	0.9779	2865	-0.103	0.2497	0.689	0.4773	0.8816	0.5938	0.9786	0.9875	3192	-0.0974	-0.0719	0.6472	0.4125	0.8808	0.8624	0.9658	0.9858	0.275	-0.2544	1.2418	0.585	0.8236	0.6697	0.9558	0.9614	1181	-0.5638	0.4318	1.2817
ksads_8_864_p	KSADS	6057	0.4099	-0.06	0.2153	0.1289	0.0527	0.6427	0.3641	0.981	6057	-0.3992	-0.0742	0.4216	0.2565	0.3427	0.7723	0.8525	0.9779	2865	0.5608	-0.0694	0.3253	0.1871	0.0775	0.7119	0.8955	0.9908	3192	0.2978	-0.0452	0.2859	0.1779	0.2916	0.7999	0.5793	0.9806	-0.9129	-0.3442	0.7032	0.3579	0.2024	0.3495	0.7846	0.9038	1181	0.2138	-0.3112	0.618
ksads_8_912_p	KSADS	6057	0.2211	0.3698	0.442	0.2971	0.6136	0.1983	0.8518	0.7828	6057	0.5451	-0.3014	0.8575	0.595	0.5248	0.6109	0.8873	0.9779	2865	-0.2499	0.4837	0.592	0.4484	0.6756	0.2593	0.9071	0.9571	3192	0.742	0.3783	0.6815	0.4054	0.2597	0.3355	0.562	0.9289	0.3608	0.458	1.6495	0.8388	0.8254	0.567	0.9558	0.9451	1181	1.638	1.5326	1.473
ksads_8_912_t	KSADS	6096	0.2169	-0.2196	0.5173	0.3042	0.6723	0.4772	0.8732	0.9295	6096	0.3396	-0.2938	1.0534	0.6526	0.7479	0.6503	0.8889	0.9779	2890	0.2644	-0.0099	0.9323	0.5617	0.7743	0.986	0.9433	0.9976	3206	0.1557	-0.3887	0.6264	0.3678	0.8024	0.3028	0.9176	0.9289	0.8883	-1.7954	2.5489	0.8732	0.7268	0.0435	0.9558	0.7416	1200	1.407	-0.3486	1.3399
ksads_9_867_p	KSADS	6050	0.2072	0.0303	0.1592	0.0996	0.1898	0.7602	0.5396	0.9836	6050	-0.3005	0.1619	0.3079	0.1971	0.3285	0.4114	0.8397	0.9779	2861	0.3875	-0.0508	0.2457	0.1445	0.1099	0.726	0.8955	0.9908	3189	0.0521	0.0849	0.2099	0.139	0.8037	0.5387	0.9176	0.9289	-0.0157	0.1718	0.4194	0.2404	0.9701	0.469	0.9886	0.913	1179	0.7593	-0.018	0.431
ksads_9_868_p	KSADS	6050	-0.0636	0.1099	0.103	0.068	0.5371	0.1046	0.7867	0.7828	6050	-0.3745	-0.062	0.2012	0.135	0.0623	0.6461	0.6026	0.9779	2861	0.089	0.1465	0.1546	0.0996	0.5642	0.1386	0.8955	0.9571	3189	-0.1978	0.0873	0.1389	0.094	0.1559	0.3508	0.4214	0.9289	-0.3933	0.2499	0.3398	0.1971	0.2484	0.1975	0.7846	0.7416	1179	-0.0617	-0.1774	0.2719
latent_factor_ss_general_ses	Environment	4654	0.0816	0.0223	0.0328	0.0217	0.0128	0.3032	0.2877	0.8585	4654	0.0235	0.0055	0.064	0.0429	0.7136	0.898	0.8873	0.9779	2219	0.0756	0.0156	0.0483	0.0317	0.1175	0.6214	0.8955	0.9875	2435	0.0898	0.0224	0.0447	0.0298	0.0445	0.4531	0.3224	0.9289	0.1045	0.0895	0.1542	0.0853	0.4981	0.295	0.937	0.8554	852	0.1156	0.0936	0.0993
latent_factor_ss_perinatal	Environment	4654	-0.0892	-0.03	0.0392	0.0259	0.0231	0.248	0.342	0.7993	4654	0.1895	0.01	0.0766	0.0513	0.0134	0.8461	0.4131	0.9779	2219	-0.1979	-0.0349	0.0565	0.0371	0.0005	0.3463	0.0681	0.962	2435	0.0007	-0.0268	0.0546	0.0364	0.9904	0.4621	0.9904	0.9289	0.0116	0.0733	0.1445	0.08	0.9361	0.3597	0.9886	0.9038	852	-0.0979	0.0202	0.1053
latent_factor_ss_social	Environment	4654	0.0902	0.0118	0.0408	0.027	0.0271	0.6624	0.342	0.9835	4654	0.1645	-0.0061	0.0797	0.0534	0.0389	0.9095	0.5643	0.9779	2219	-0.0012	0.0145	0.0581	0.0381	0.983	0.7036	0.983	0.9908	2435	0.1714	0.0062	0.0574	0.0383	0.0028	0.8709	0.1372	0.9858	0.2825	0.0602	0.1711	0.0947	0.0993	0.5253	0.7846	0.913	852	-0.1154	0.1348	0.1088
lmt_scr_perc_correct	Cognition	5959	0.0052	0.0086	0.0069	0.0045	0.4536	0.0542	0.7073	0.7047	5959	0.0247	0.0024	0.0135	0.0089	0.068	0.7866	0.6123	0.9779	2832	-0.0082	0.007	0.0101	0.0064	0.4139	0.2691	0.8955	0.9571	3127	0.0168	0.0092	0.0096	0.0063	0.0804	0.144	0.3394	0.9289	0.0006	-0.0034	0.0214	0.0116	0.9786	0.7694	0.9886	0.9786	1175	0.0025	0.011	0.0183
medhx_ss_4b_p	Medical History	6103	0.0094	-0.018	0.0187	0.012	0.6168	0.1355	0.8518	0.7828	6103	0.0469	0.0197	0.0363	0.0238	0.1991	0.4097	0.7722	0.9779	2899	-0.0036	-0.0258	0.0281	0.0177	0.8995	0.1461	0.9786	0.9571	3204	0.0202	-0.0116	0.0247	0.0162	0.4156	0.4767	0.6926	0.9289	0.0466	-0.0658	0.0753	0.0406	0.5485	0.0991	0.9454	0.7416	1201	0.0005	-0.0096	0.0512
medhx_ss_5b_p	Medical History	6071	0.015	-0.0038	0.024	0.0155	0.5349	0.8077	0.7867	0.9836	6071	0.0376	0.0011	0.0468	0.0308	0.4234	0.971	0.8647	0.9779	2877	0.0084	0.0017	0.0364	0.023	0.818	0.9395	0.9433	0.9976	3194	0.0216	-0.0092	0.0321	0.0212	0.5012	0.6655	0.7899	0.9289	0.2193	0.0141	0.0822	0.0446	0.0092	0.7523	0.5091	0.9779	1192	-0.0058	-0.0137	0.0627
medhx_ss_6a_times_p	Medical History	6130	-0.0245	-0.0068	0.0186	0.012	0.1896	0.5736	0.5396	0.956	6130	0.0045	-0.0309	0.0363	0.0238	0.9019	0.1963	0.9712	0.9779	2910	-0.0214	0.0104	0.0291	0.0184	0.4665	0.5775	0.8955	0.9875	3220	-0.024	-0.0239	0.0237	0.0156	0.3084	0.1251	0.6043	0.9289	0.0212	0.0066	0.0397	0.0214	0.5929	0.7593	0.9454	0.9779	1204	-0.0368	-0.0233	0.0401
medhx_ss_6b_times_p	Medical History	6130	-0.0194	-0.0182	0.0174	0.0112	0.262	0.1029	0.5759	0.7828	6130	-0.0396	0.0012	0.0337	0.0222	0.2406	0.9559	0.8286	0.9779	2910	0.0017	-0.0189	0.0279	0.0176	0.9524	0.2815	0.983	0.9571	3220	-0.0378	-0.0197	0.0211	0.0139	0.0718	0.1569	0.3394	0.9289	0.0096	-0.0343	0.0461	0.0249	0.8371	0.166	0.9558	0.7416	1204	-0.0278	-0.0205	0.0461
medhx_ss_6c_times_p	Medical History	6130	0.0539	0.0041	0.0466	0.03	0.2478	0.8916	0.5759	0.9836	6130	0.1022	0.0106	0.0901	0.0592	0.2572	0.8574	0.8286	0.9779	2910	-0.0178	-0.0133	0.0476	0.0301	0.7119	0.6595	0.9135	0.9908	3220	0.1053	0.0137	0.0695	0.0457	0.1288	0.7643	0.3811	0.9663	-0.0056	0.0354	0.1279	0.069	0.9657	0.6081	0.9886	0.9614	1204	-0.0549	-0.0204	0.0748
medhx_ss_6d_times_p	Medical History	6129	0.0027	0.0013	0.0185	0.0119	0.8824	0.9129	0.955	0.9836	6129	0.0219	0.0336	0.0361	0.0237	0.5428	0.1579	0.8873	0.9557	2910	-0.0064	-0.0163	0.0247	0.0156	0.7964	0.2999	0.9433	0.9571	3219	0.0136	0.0179	0.0271	0.0178	0.6154	0.3161	0.8557	0.9289	-0.0029	0.0125	0.0575	0.031	0.9586	0.6899	0.9886	0.9688	1204	-0.0037	0.0061	0.0413
medhx_ss_6e_times_p	Medical History	6130	0.0039	-0.0051	0.015	0.0097	0.7976	0.5968	0.94	0.9572	6130	-0.0292	-0.0135	0.0292	0.0192	0.3166	0.4812	0.8397	0.9779	2910	0.0161	0.0019	0.0242	0.0153	0.5052	0.8998	0.8955	0.9959	3220	-0.0095	-0.0094	0.0168	0.011	0.5737	0.3948	0.8488	0.9289	-0.0228	-0.0029	0.0322	0.0174	0.482	0.8657	0.9363	0.9982	1204	0.0034	-0.0256	0.0227
medhx_ss_6f_times_p	Medical History	6130	0.0186	0.0011	0.037	0.0238	0.614	0.9648	0.8518	0.9836	6130	-0.0268	0.0044	0.0719	0.0472	0.7087	0.9262	0.8873	0.9779	2910	0.0223	-0.0017	0.0473	0.0299	0.6386	0.9546	0.8955	0.9976	3220	0.0155	0.0002	0.0525	0.0345	0.7675	0.9964	0.9122	0.9995	0.0814	0.0414	0.1571	0.0848	0.6159	0.6296	0.9558	0.9614	1204	-0.104	-0.0006	0.0878
medhx_ss_6g_times_p	Medical History	6130	0.0011	0.0046	0.0081	0.0052	0.8958	0.378	0.955	0.8751	6130	0.0139	0.0077	0.0157	0.0103	0.3772	0.4546	0.8545	0.9779	2910	-0.0094	-0.0012	0.0099	0.0062	0.3426	0.8437	0.8955	0.9908	3220	0.0085	0.0091	0.0121	0.008	0.4834	0.2535	0.7703	0.9289	0.0285	0.0128	0.0269	0.0145	0.2952	0.3791	0.8253	0.9038	1204	-0.0259	0.0036	0.0185
medhx_ss_6h_times_p	Medical History	6127	0.032	-0.0152	0.0372	0.024	0.3956	0.5208	0.655	0.9295	6127	-0.0113	-0.0232	0.0724	0.0475	0.8778	0.623	0.9712	0.9779	2908	0.0476	0.0032	0.0539	0.0341	0.3867	0.9267	0.8955	0.9976	3219	0.0139	-0.033	0.0505	0.0332	0.7841	0.3099	0.9176	0.9289	0.0227	-0.0498	0.1091	0.0589	0.8356	0.389	0.9558	0.9038	1204	0.0107	-0.0648	0.0991
medhx_ss_6i_times_p	Medical History	6130	0.0043	-0.018	0.0147	0.0095	0.7679	0.0578	0.9331	0.7047	6130	-0.0233	-0.0336	0.0286	0.0188	0.4171	0.0753	0.8647	0.9347	2910	0.0105	-0.0017	0.0194	0.0123	0.589	0.8932	0.8955	0.9959	3220	-0.0016	-0.0327	0.0215	0.0142	0.9403	0.021	0.9687	0.5074	0.0126	-0.0017	0.0507	0.0273	0.8063	0.9507	0.9558	0.9982	1204	-0.0346	0.0022	0.032
medhx_ss_6j_times_p	Medical History	6130	-0.0063	-0.0027	0.0052	0.0034	0.2269	0.4197	0.5565	0.882	6130	-0.0142	-0.0094	0.0101	0.0067	0.1623	0.1578	0.7692	0.9557	2910	0.0018	0.0027	0.0069	0.0043	0.7983	0.5308	0.9433	0.962	3220	-0.0137	-0.0076	0.0076	0.005	0.0721	0.1297	0.3394	0.9289	-0.0088	-0.0124	0.0176	0.0095	0.6202	0.1951	0.9558	0.7416	1204	-0.002	-0.0117	0.0119
medhx_ss_6k_times_p	Medical History	6130	-0.0022	0.0778	0.0871	0.0561	0.9791	0.1696	0.9859	0.7828	6130	-0.066	-0.0087	0.1694	0.1113	0.6919	0.938	0.8873	0.9779	2910	0.0474	0.0691	0.0856	0.0541	0.5786	0.2069	0.8955	0.9571	3220	-0.0074	0.0619	0.1182	0.0777	0.9486	0.4324	0.9687	0.9289	0.1968	-0.0062	0.1223	0.066	0.1157	0.9276	0.7846	0.9982	1204	-0.2477	-0.0068	0.1374
medhx_ss_6l_times_p	Medical History	6130	0.0135	-0.0041	0.0367	0.0237	0.7122	0.8631	0.9139	0.9836	6130	-0.0495	0.0033	0.0714	0.0469	0.4872	0.9448	0.8873	0.9779	2910	0.0363	-0.0076	0.0457	0.0289	0.4271	0.7936	0.8955	0.9908	3220	-0.0093	-0.0023	0.0528	0.0347	0.8595	0.9469	0.9604	0.9973	0.2525	-0.0059	0.1386	0.0748	0.0756	0.9373	0.7846	0.9982	1204	0.1365	0.0487	0.0895
medhx_ss_6m_times_p	Medical History	6130	0.0137	0.0043	0.0105	0.0068	0.1956	0.529	0.5454	0.9295	6130	0.0088	0.0015	0.0205	0.0135	0.6693	0.9093	0.8873	0.9779	2910	0.0106	0.0041	0.0132	0.0084	0.423	0.624	0.8955	0.9875	3220	0.0157	0.005	0.0159	0.0104	0.3233	0.6301	0.6169	0.9289	0.0005	-0.0202	0.0298	0.0161	0.9875	0.2084	0.9886	0.7416	1204	0.0185	0.0092	0.021
medhx_ss_6n_times_p	Medical History	6130	-0.0155	0.0004	0.0075	0.0048	0.0385	0.9284	0.342	0.9836	6130	-0.0069	0.011	0.0145	0.0095	0.6336	0.2487	0.8873	0.9779	2910	-0.0113	-0.0045	0.0105	0.0066	0.2835	0.4968	0.8955	0.962	3220	-0.019	0.0064	0.0104	0.0069	0.0699	0.3556	0.3394	0.9289	-0.0437	-0.014	0.0185	0.01	0.0175	0.161	0.5091	0.7416	1204	-0.0182	0.0138	0.0233
medhx_ss_6o_times_p	Medical History	6130	0.0015	0.0011	0.0018	0.0012	0.4029	0.3577	0.655	0.8751	6130	0	0.0002	0.0035	0.0023	0.996	0.9345	0.996	0.9779	2910	0.0019	0.001	0.0023	0.0015	0.4199	0.4848	0.8955	0.962	3220	0.0012	0.0009	0.0027	0.0018	0.6551	0.6114	0.8588	0.9289	-0.0056	-0.0029	0.0063	0.0034	0.3693	0.3926	0.8718	0.9038	1204	0.0019	0.0017	0.0031
medhx_ss_6p_times_p	Medical History	6130	0.0159	-0.0044	0.0207	0.0133	0.4446	0.7431	0.7007	0.9836	6130	0.0547	0.0545	0.0399	0.0262	0.1713	0.0366	0.7692	0.9347	2910	-0.0227	-0.034	0.0223	0.0141	0.3079	0.0151	0.8955	0.4385	3220	0.0474	0.0222	0.0314	0.0206	0.134	0.2831	0.3811	0.9289	0.063	0.0238	0.0443	0.0239	0.1567	0.3174	0.7846	0.8679	1204	-0.0011	0.005	0.0225
medhx_ss_6q_times_p	Medical History	6130	-0.0007	0.0025	0.0038	0.0025	0.8624	0.3203	0.955	0.8585	6130	-0.0015	-0.0007	0.0074	0.0049	0.8431	0.8782	0.9703	0.9779	2910	0.0011	0.0034	0.0056	0.0035	0.8488	0.3443	0.9615	0.962	3220	-0.0016	0.002	0.005	0.0033	0.7441	0.5506	0.9103	0.9289	-0.0141	-0.0039	0.0105	0.0057	0.181	0.4933	0.7846	0.913	1204	0.0048	-0.0028	0.0054
medhx_ss_6s_times_p	Medical History	6130	0.0018	0.0026	0.0026	0.0016	0.469	0.1095	0.7235	0.7828	6130	0.0052	0.0049	0.005	0.0033	0.2988	0.1362	0.8397	0.9405	2910	-0.0001	2.48e-05	0.0026	0.0017	0.9681	0.9881	0.983	0.9976	3220	0.0034	0.0048	0.0042	0.0027	0.4128	0.0797	0.6926	0.9289	0.0031	-0.0002	0.0087	0.0047	0.7262	0.959	0.9558	0.9982	1204	0.0039	0.0048	0.0063
medhx_ss_9b_p	Medical History	6070	-0.0111	0.0227	0.0266	0.0171	0.6745	0.1859	0.8732	0.7828	6070	0.0047	-0.0782	0.0517	0.0339	0.9271	0.0209	0.9813	0.9347	2879	-0.0025	0.0677	0.0394	0.0249	0.9494	0.0066	0.983	0.3632	3191	-0.0176	-0.0159	0.0356	0.0234	0.6188	0.4981	0.8557	0.9289	0.0545	-0.0455	0.0817	0.0439	0.504	0.3071	0.937	0.8644	1193	-0.0193	0.0259	0.0586
nihtbx_cardsort_fc	Cognition	5712	0.5187	0.023	0.4332	0.2788	0.2312	0.9341	0.5565	0.9836	5712	0.7716	0.8633	0.8429	0.5525	0.36	0.1182	0.8525	0.9405	2710	0.1856	-0.3553	0.6525	0.4148	0.7761	0.3918	0.9433	0.962	3002	0.7404	0.3871	0.5775	0.3769	0.1999	0.3044	0.477	0.9289	-1.1278	-0.0747	1.2052	0.6379	0.3496	0.9069	0.8662	0.9982	1125	-1.2214	0.1616	1.0583
nihtbx_cryst_fc	Cognition	5631	-0.0445	-0.1505	0.5046	0.3241	0.9298	0.6424	0.9699	0.981	5631	1.4947	-0.2291	0.9821	0.6426	0.1281	0.7215	0.7504	0.9779	2663	-0.7285	-0.0158	0.7893	0.5019	0.3561	0.9748	0.8955	0.9976	2968	0.5538	-0.3517	0.6492	0.4221	0.3937	0.4048	0.6926	0.9289	-1.8237	-0.2664	1.5624	0.8206	0.2434	0.7455	0.7846	0.9779	1111	-2.1123	-0.1141	1.2821
nihtbx_flanker_fc	Cognition	5711	0.5553	-0.0584	0.4047	0.2603	0.1701	0.8226	0.5396	0.9836	5711	0.2552	0.0186	0.7876	0.5159	0.7459	0.9712	0.8889	0.9779	2709	0.3334	-0.0646	0.592	0.3762	0.5734	0.8636	0.8955	0.9908	3002	0.7603	0.0002	0.5549	0.3618	0.1707	0.9995	0.442	0.9995	-0.4673	-0.9127	1.3735	0.727	0.7338	0.2097	0.9558	0.7416	1124	-0.4116	0.7531	1.0609
nihtbx_fluidcomp_fc	Cognition	5609	0.8082	-0.035	0.503	0.3242	0.1082	0.914	0.4472	0.9836	5609	2.4003	0.8938	0.979	0.6425	0.0142	0.1642	0.4131	0.9557	2651	-0.5121	-0.5166	0.7428	0.4736	0.4906	0.2755	0.8955	0.9571	2958	1.9298	0.3912	0.6841	0.4465	0.0048	0.381	0.1496	0.9289	-3.3427	-0.742	1.6051	0.8552	0.0376	0.3858	0.6082	0.9038	1106	-0.4822	0.9082	1.3273
nihtbx_list_fc	Cognition	5696	0.4972	0.0322	0.4433	0.2855	0.2621	0.9101	0.5759	0.9836	5696	2.6719	0.2295	0.8623	0.5654	0.002	0.6848	0.2832	0.9779	2701	-0.7403	-0.0776	0.6535	0.4154	0.2574	0.8518	0.8955	0.9908	2995	1.5764	0.1172	0.6034	0.3944	0.009	0.7664	0.187	0.9663	-2.6589	-1.0103	1.558	0.8206	0.0883	0.2186	0.7846	0.7546	1121	1.5197	0.3929	1.2451
nihtbx_pattern_fc	Cognition	5706	0.8616	-0.1438	0.6337	0.4079	0.174	0.7245	0.5396	0.9836	5706	2.22	0.898	1.2328	0.8082	0.0718	0.2666	0.6123	0.9779	2706	-0.5741	-0.6899	0.9318	0.5924	0.5379	0.2442	0.8955	0.9571	3000	2.0701	0.2976	0.8672	0.5661	0.017	0.5992	0.2246	0.9289	-2.6933	-1.9529	2.2976	1.2166	0.2414	0.1088	0.7846	0.7416	1124	-0.0856	2.0016	1.6368
nihtbx_picture_fc	Cognition	5709	-0.0219	-0.1395	0.4953	0.3186	0.9647	0.6616	0.9851	0.9835	5709	0.9388	0.6469	0.9638	0.6316	0.3301	0.3057	0.8397	0.9779	2709	-0.5451	-0.4885	0.7278	0.4627	0.454	0.2912	0.8955	0.9571	3000	0.4464	0.188	0.6777	0.442	0.5102	0.6706	0.7954	0.9289	-3.149	0.6374	1.5133	0.8011	0.0377	0.4264	0.6082	0.913	1123	-2.1154	-0.6461	1.4052
nihtbx_picvocab_fc	Cognition	5715	-0.0009	-0.2173	0.4882	0.314	0.9986	0.489	0.9986	0.9295	5715	0.611	-0.3353	0.9499	0.6224	0.5202	0.5901	0.8873	0.9779	2710	-0.2659	-0.0695	0.7772	0.4937	0.7323	0.8881	0.925	0.9959	3005	0.2206	-0.4684	0.6126	0.3997	0.7187	0.2413	0.9062	0.9289	-2.1446	-0.5349	1.5724	0.8323	0.1729	0.5206	0.7846	0.913	1126	-1.384	-0.5748	1.2685
nihtbx_reading_fc	Cognition	5708	0.0821	0.0553	0.5177	0.3329	0.8739	0.868	0.955	0.9836	5708	2.3687	0.0428	1.0069	0.6596	0.0187	0.9482	0.4514	0.9779	2706	-1.0584	0.091	0.7931	0.5037	0.1822	0.8567	0.8955	0.9908	3002	1.0594	0.0046	0.6814	0.4444	0.1201	0.9918	0.3706	0.9995	-0.8159	0.1436	1.522	0.8056	0.5921	0.8586	0.9454	0.9982	1123	-2.0284	0.5214	1.2872
nihtbx_totalcomp_fc	Cognition	5606	0.5119	-0.1098	0.4984	0.3211	0.3044	0.7325	0.6149	0.9836	5606	2.4448	0.437	0.97	0.6364	0.0117	0.4923	0.4131	0.9779	2648	-0.7513	-0.3414	0.7535	0.48	0.3188	0.4769	0.8955	0.962	2958	1.5976	0.0445	0.6638	0.4333	0.0162	0.9181	0.2246	0.9973	-2.731	-0.5655	1.5489	0.8252	0.0782	0.4933	0.7846	0.913	1106	-1.6093	0.4453	1.3307
pds_p_ss_all_category_2	Hormones/Puberty	5943	0.0037	-0.0178	0.017	0.011	0.8263	0.1044	0.949	0.7828	5943	-0.021	-0.0006	0.0332	0.0218	0.5283	0.9794	0.8873	0.9794	2816	0.0227	-0.012	0.0255	0.0162	0.3762	0.4569	0.8955	0.962	3127	-0.0162	-0.021	0.023	0.0151	0.4798	0.1648	0.7703	0.9289	-0.0656	-0.0224	0.0532	0.0286	0.2164	0.4361	0.7846	0.913	1146	0.0391	-0.0347	0.0465
pea_wiscv_tss	Cognition	6015	0.0063	-0.1105	0.1204	0.0776	0.9581	0.1544	0.9851	0.7828	6015	0.0774	0.2137	0.2344	0.1538	0.7413	0.1648	0.8889	0.9557	2851	-0.0217	-0.2271	0.1741	0.1102	0.9007	0.0394	0.9786	0.635	3164	0.0183	-0.0169	0.1668	0.1095	0.9125	0.8775	0.9658	0.9858	-0.7245	-0.1519	0.402	0.2147	0.0719	0.4793	0.7846	0.913	1174	-0.3465	-0.1413	0.3158
pgbi_p_ss_score	Implusivity	6129	-0.0954	-0.0357	0.0453	0.0292	0.0362	0.2181	0.342	0.7828	6129	-0.031	-0.0261	0.0881	0.0579	0.7276	0.6514	0.8873	0.9779	2910	-0.0792	-0.0223	0.0642	0.0406	0.2215	0.5775	0.8955	0.9875	3219	-0.1075	-0.0526	0.0635	0.0417	0.0924	0.2105	0.3619	0.9289	-0.0247	-0.0362	0.1531	0.0826	0.8711	0.665	0.9642	0.9614	1204	-0.0834	-0.148	0.1079
pps_y_ss_number	Psychosis	6130	0.0087	-0.0092	0.0404	0.026	0.8312	0.7198	0.949	0.9836	6130	-0.0285	-0.0239	0.0786	0.0516	0.7184	0.6386	0.8873	0.9779	2910	0.0317	0.008	0.0597	0.0378	0.5991	0.8292	0.8955	0.9908	3220	-0.009	-0.0272	0.0546	0.0359	0.8692	0.4464	0.9621	0.9289	-0.0362	-0.1567	0.1136	0.0613	0.7502	0.0096	0.9558	0.5733	1204	0.1293	0.0079	0.0995
pps_y_ss_severity_score	Psychosis	6130	0.004	-0.0552	0.06	0.0387	0.9477	0.1446	0.9815	0.7828	6130	-0.0578	-0.0332	0.1168	0.0767	0.6268	0.6596	0.8873	0.9779	2910	0.0488	-0.0294	0.0877	0.0555	0.5828	0.5889	0.8955	0.9875	3220	-0.0268	-0.078	0.0816	0.0536	0.7481	0.1408	0.9103	0.9289	-0.0418	-0.2371	0.173	0.0934	0.8144	0.0119	0.9558	0.5733	1204	0.15	-0.0456	0.1422
psb_p_ss_mean	Social Behavior	6122	0.0078	0.0022	0.0063	0.0041	0.2164	0.5925	0.5565	0.9572	6122	0.0149	-0.0045	0.0123	0.0081	0.2276	0.5754	0.8251	0.9779	2906	-0.0038	0.0041	0.008	0.0051	0.6368	0.4228	0.8955	0.962	3216	0.0181	0.0007	0.0096	0.0063	0.0602	0.9067	0.3394	0.9973	0.0126	-0.0008	0.0218	0.0118	0.5645	0.9428	0.9454	0.9982	1202	0.0235	0.0151	0.0159
psb_y_ss_mean	Social Behavior	6120	0.0056	0.0003	0.0059	0.0038	0.3377	0.9372	0.6149	0.9836	6120	-0.0012	0.0062	0.0114	0.0075	0.9156	0.4108	0.9762	0.9779	2905	0.0032	-0.0032	0.0075	0.0048	0.6752	0.4985	0.9071	0.962	3215	0.0082	0.0042	0.0088	0.0058	0.3493	0.4675	0.6566	0.9289	0.0067	-0.0042	0.0204	0.011	0.7417	0.7036	0.9558	0.9688	1202	0.0109	0.0139	0.0148
psychosis_binary	Psychosis	6130	0.094	-0.182	0.1592	0.097	0.5538	0.0632	0.7951	0.7052	6130	-0.2884	-0.3213	0.3073	0.1922	0.3473	0.0938	0.8525	0.9347	2910	0.3126	0.0245	0.2481	0.1472	0.2029	0.8678	0.8955	0.9908	3220	-0.0569	-0.3463	0.2102	0.1306	0.7872	0.0092	0.9176	0.4274	-0.1115	-0.4126	0.4238	0.222	0.7929	0.0685	0.9558	0.7416	1204	0.3023	-0.1063	0.3543
resiliency5a_y_p	Social Behavior	6123	-0.0251	-0.0416	0.0477	0.0307	0.5983	0.1687	0.8505	0.7828	6123	-0.0365	-0.0072	0.0927	0.0609	0.6942	0.9045	0.8873	0.9779	2907	-0.0228	-0.0498	0.0747	0.0473	0.7624	0.2865	0.9433	0.9571	3216	-0.0308	-0.0464	0.0599	0.0394	0.6045	0.2317	0.8557	0.9289	-0.3413	-0.1038	0.1624	0.0876	0.0378	0.2351	0.6082	0.7579	1203	-0.0354	-0.1311	0.1044
resiliency5b_y_p	Social Behavior	6123	-0.0523	-0.067	0.0482	0.0311	0.2793	0.0298	0.6045	0.672	6123	0.1344	-0.0169	0.0935	0.0614	0.1519	0.7832	0.7692	0.9779	2907	-0.1157	-0.0552	0.0652	0.0413	0.0795	0.1821	0.8955	0.9571	3216	0.0014	-0.0845	0.0663	0.0436	0.9827	0.0506	0.9896	0.9172	-0.2666	-0.1193	0.1722	0.0929	0.121	0.1975	0.7846	0.7416	1203	-0.0898	-0.1292	0.1158
resiliency6a_y_p	Social Behavior	6123	0.008	-0.0223	0.054	0.0348	0.8811	0.5179	0.955	0.9295	6123	-0.0496	-0.0291	0.105	0.069	0.6354	0.6718	0.8873	0.9779	2907	-0.0038	-0.0233	0.0615	0.039	0.9517	0.5513	0.983	0.9869	3216	0.0193	-0.0311	0.0833	0.0548	0.8138	0.5626	0.9219	0.9289	-0.18	-0.0433	0.1659	0.0895	0.2845	0.6235	0.8253	0.9614	1202	0.1422	-0.0704	0.1307
resiliency6b_y_p	Social Behavior	6123	-0.1	-0.0061	0.0576	0.0371	0.0779	0.8701	0.4041	0.9836	6123	-0.211	0.0389	0.111	0.073	0.0559	0.5962	0.6026	0.9779	2907	-0.0324	-0.0377	0.0683	0.0433	0.6423	0.3878	0.8955	0.962	3216	-0.1494	0.0121	0.0806	0.0529	0.0554	0.8198	0.3348	0.9806	-0.0775	0.0444	0.1875	0.1012	0.6766	0.6654	0.9558	0.9614	1203	-0.0434	-0.0633	0.1365
sds_p_ss_da	Sleep	6130	0.0121	0.0052	0.0113	0.0073	0.2837	0.4745	0.6049	0.9295	6130	-0.0082	-0.0248	0.022	0.0145	0.7086	0.0867	0.8873	0.9347	2910	0.0094	0.0157	0.0163	0.0103	0.5654	0.129	0.8955	0.9571	3220	0.0135	-0.0049	0.0157	0.0103	0.3876	0.6351	0.6926	0.9289	-0.0345	-0.0005	0.0475	0.0256	0.4711	0.9837	0.9363	0.9982	1204	0.0552	0.0022	0.0278
sds_p_ss_dims	Sleep	6130	-0.019	-0.0003	0.0134	0.0087	0.1597	0.97	0.5396	0.9836	6130	0.0266	0.0147	0.0262	0.0172	0.3117	0.3931	0.8397	0.9779	2910	-0.0329	-0.0056	0.0192	0.0122	0.0882	0.6424	0.8955	0.9908	3220	-0.0081	0.0052	0.0187	0.0123	0.668	0.6752	0.8648	0.9289	0.0668	-0.0059	0.0448	0.0242	0.1396	0.8081	0.7846	0.9847	1204	-0.027	0.0048	0.033
sds_p_ss_does	Sleep	6130	-0.0233	-0.0083	0.0147	0.0095	0.1141	0.3804	0.4472	0.8751	6130	-0.013	0.0111	0.0286	0.0188	0.6509	0.553	0.8873	0.9779	2910	-0.0255	-0.015	0.0215	0.0136	0.2366	0.2674	0.8955	0.9571	3220	-0.0257	-0.0034	0.02	0.0132	0.201	0.798	0.477	0.9806	-0.0154	0.0038	0.0565	0.0305	0.789	0.9	0.9558	0.9982	1204	-0.0403	0.0045	0.0367
sds_p_ss_sbd	Sleep	6130	-0.0132	0.0056	0.0132	0.0085	0.316	0.5094	0.6149	0.9295	6130	-0.0336	-0.0432	0.0257	0.0169	0.191	0.0106	0.7692	0.9347	2910	0.0109	0.0305	0.0191	0.0121	0.5717	0.0119	0.8955	0.4326	3220	-0.0315	-0.0164	0.0182	0.012	0.0815	0.1707	0.3394	0.9289	-0.0471	0.029	0.0541	0.0292	0.3848	0.3232	0.8718	0.8679	1204	-0.0047	0.0189	0.0369
sds_p_ss_shy	Sleep	6130	-0.027	-0.0162	0.0203	0.0131	0.1829	0.214	0.5396	0.7828	6130	-0.0568	0.0031	0.0395	0.0259	0.1499	0.9062	0.7692	0.9779	2910	0.0133	-0.0125	0.0251	0.0159	0.5976	0.4319	0.8955	0.962	3220	-0.06	-0.0159	0.0309	0.0203	0.0509	0.4329	0.3348	0.9289	-0.0575	-0.017	0.0743	0.0401	0.4381	0.6689	0.9207	0.9614	1204	-0.0698	0.0083	0.0521
sds_p_ss_swtd	Sleep	6118	-0.0172	-0.0098	0.0135	0.0087	0.2048	0.2608	0.5459	0.7993	6118	-0.0346	-0.0219	0.0263	0.0173	0.1888	0.2055	0.7692	0.9779	2905	-0.0009	0.0023	0.0198	0.0125	0.9648	0.8568	0.983	0.9908	3213	-0.0319	-0.0204	0.0185	0.0121	0.0836	0.0933	0.3394	0.9289	-0.0537	-0.0002	0.049	0.0264	0.2707	0.9939	0.8178	0.9982	1201	-0.0456	-0.0136	0.0343
sds_p_ss_total	Sleep	6118	-0.0162	-0.0037	0.0093	0.006	0.0823	0.5385	0.4041	0.9295	6118	-0.0111	-0.0051	0.0181	0.0119	0.5419	0.6667	0.8873	0.9779	2905	-0.012	2.51e-05	0.0134	0.0085	0.3733	0.9976	0.8955	0.9976	3213	-0.0206	-0.0068	0.0128	0.0084	0.1087	0.4184	0.3619	0.9289	-0.0005	0.0013	0.0359	0.0194	0.9886	0.9448	0.9886	0.9982	1201	-0.0264	0.0017	0.0236
srpf_y_ss_iiss	Environment	6122	0.002	-0.0052	0.0072	0.0046	0.778	0.2554	0.9331	0.7993	6122	-0.0057	0.0063	0.0139	0.0091	0.6798	0.4913	0.8873	0.9779	2907	-0.0003	-0.0102	0.0098	0.0062	0.9769	0.0994	0.983	0.9571	3215	0.0038	-0.0013	0.0103	0.0068	0.7126	0.8436	0.9062	0.9806	0.0393	-0.0018	0.0238	0.0129	0.1011	0.8859	0.7846	0.9982	1203	-0.0082	0.0076	0.0187
ssrs_p_ss_sum	Social Behavior	5825	-0.0103	-0.006	0.0122	0.0079	0.3989	0.4485	0.655	0.9291	5825	-0.0324	0.0067	0.0237	0.0157	0.1737	0.6684	0.7692	0.9779	2751	0.0098	-0.0077	0.0162	0.0104	0.5468	0.4548	0.8955	0.962	3074	-0.0277	-0.0051	0.0178	0.0117	0.1192	0.665	0.3706	0.9289	-0.0093	-0.0277	0.0395	0.0215	0.8139	0.1985	0.9558	0.7416	1108	-0.0379	-0.0222	0.0324
stq_y_ss_weekday	Environment	6123	-0.0081	-0.023	0.0265	0.0171	0.7614	0.1765	0.9331	0.7828	6123	-0.0781	0.0232	0.0516	0.0339	0.1326	0.4929	0.7504	0.9779	2907	0.049	-0.0299	0.04	0.0254	0.2264	0.2364	0.8955	0.9571	3216	-0.057	-0.0155	0.0352	0.0231	0.1035	0.5024	0.3619	0.9289	-0.0885	-0.0321	0.0869	0.0469	0.3053	0.4951	0.8352	0.913	1203	0.1103	-0.0066	0.0682
stq_y_ss_weekend	Environment	6122	-0.0215	-0.0354	0.025	0.0161	0.3914	0.0273	0.655	0.672	6122	-0.0171	0.0526	0.0486	0.0319	0.7259	0.0989	0.8873	0.9347	2905	0.0033	-0.0552	0.0384	0.0244	0.9331	0.023	0.983	0.4998	3217	-0.0406	-0.0154	0.0325	0.0214	0.21	0.4705	0.4803	0.9289	-0.1033	-0.0586	0.083	0.0448	0.2161	0.1957	0.7846	0.7416	1202	0.0887	-0.0529	0.0643
upps_y_ss_lack_of_perseverance	Implusivity	6124	-0.0338	-0.0121	0.0137	0.0088	0.0137	0.1722	0.2877	0.7828	6124	0.0434	-0.0076	0.0267	0.0175	0.1037	0.6654	0.7504	0.9779	2907	-0.0496	-0.0056	0.021	0.0133	0.0177	0.6744	0.7405	0.9908	3217	-0.0193	-0.0178	0.018	0.0118	0.284	0.1319	0.5784	0.9289	-0.0685	-0.0231	0.0471	0.0254	0.1414	0.3641	0.7846	0.9038	1203	0.0191	-0.0035	0.0362
upps_y_ss_lack_of_planning	Implusivity	6124	-0.0545	-0.0234	0.013	0.0084	2.53e-05	0.0054	0.0037	0.3931	6124	0.003	-0.0162	0.0254	0.0167	0.9042	0.331	0.9712	0.9779	2907	-0.0562	-0.0153	0.0197	0.0125	0.0039	0.2189	0.2805	0.9571	3217	-0.0528	-0.0291	0.0173	0.0114	0.0022	0.011	0.1372	0.4274	-0.1115	-0.0363	0.0483	0.0261	0.0191	0.1638	0.5091	0.7416	1203	-0.0103	-0.0316	0.0339
upps_y_ss_negative_urgency	Implusivity	6124	0.0033	-0.0153	0.0133	0.0086	0.8039	0.0752	0.94	0.7789	6124	-0.0112	0.0107	0.0259	0.0171	0.6667	0.5293	0.8873	0.9779	2907	0.0123	-0.0199	0.0205	0.013	0.5485	0.1259	0.8955	0.9571	3217	-0.0031	-0.0094	0.0175	0.0115	0.861	0.4145	0.9604	0.9289	0.0087	-0.0445	0.0451	0.0244	0.8467	0.0695	0.9592	0.7416	1203	0.0501	0.0036	0.0354
upps_y_ss_positive_urgency	Implusivity	6124	-0.0208	-0.0091	0.0157	0.0101	0.1833	0.3709	0.5396	0.8751	6124	0.0016	-0.0073	0.0306	0.0201	0.9589	0.7157	0.9912	0.9779	2907	-0.0168	-0.004	0.024	0.0152	0.4842	0.7911	0.8955	0.9908	3217	-0.0219	-0.0134	0.0206	0.0136	0.2867	0.3249	0.5784	0.9289	-0.0539	-0.0573	0.0515	0.0278	0.2907	0.0409	0.8253	0.7416	1203	0.0035	0.0182	0.0418
upps_y_ss_sensation_seeking	Implusivity	6124	0.1101	0.0252	0.1139	0.0734	0.3335	0.7312	0.6149	0.9836	6124	0.0549	0.1616	0.2215	0.1456	0.8043	0.2673	0.9329	0.9779	2907	0.0712	-0.0687	0.1691	0.1072	0.6738	0.5214	0.9071	0.962	3217	0.1389	0.0996	0.1546	0.1016	0.3688	0.3266	0.6768	0.9289	-0.2612	-0.0849	0.4061	0.2191	0.5202	0.6986	0.9428	0.9688	1203	0.1497	0.2366	0.2988
[truncated: 5 more columns]

## Sheet: Table S4
Table S4. Summary of 1-year follow-up PheWAS in the ABCD cohort.
ABCD Variable ID	Category	Multiethnic N	Multiethnic Beta C4A	Multiethnic Beta C4B	Multiethnic StdErr C4A	Multiethnic StdErr C4B	Multiethnic P C4A	Multiethnic P C4B	Multiethnic FDR C4A	Multiethnic FDR C4B	Female N	Female Beta C4A	Female Beta C4B	Female StdErr C4A	Female StdErr C4B	Female P C4A	Female P C4B	Female FDR C4A	Female FDR C4B	Male N	Male Beta C4A	Male Beta C4B	Male StdErr C4A	Male StdErr C4B	Male P C4A	Male P C4B	Male FDR C4A	Male FDR C4B
anthro_waist_cm	Anthropometrics	5782	-0.3058	-0.1082	0.198	0.1281	0.1225	0.3982	0.3794	0.9187	2733	-0.1303	-0.0463	0.2897	0.1852	0.653	0.8024	0.8129	0.9413	3049	-0.4243	-0.1622	0.2704	0.1776	0.1166	0.3613	0.4184	0.984
anthroheightcalc	Anthropometrics	5784	-0.1724	-0.0925	0.1413	0.0914	0.2224	0.3114	0.4718	0.9045	2735	-0.1337	-0.0446	0.205	0.1311	0.5144	0.7337	0.8052	0.9398	3049	-0.1978	-0.1426	0.1945	0.1277	0.3093	0.2642	0.6738	0.984
anthroweightcalc	Anthropometrics	5783	-1.7386	-0.6312	1.1313	0.7319	0.1244	0.3885	0.3794	0.9187	2734	-0.2138	-0.4042	1.6738	1.0703	0.8984	0.7058	0.961	0.9398	3049	-2.8604	-0.853	1.5216	0.9993	0.0602	0.3934	0.334	0.984
bpm_t_scr_attention_t	BRIEF	3197	-0.0161	-0.0077	0.0066	0.0044	0.0146	0.0788	0.1949	0.9045	1484	-0.02	-0.0102	0.0093	0.0062	0.0326	0.0981	0.4159	0.9398	1713	-0.0118	-0.0045	0.0093	0.0063	0.2061	0.4767	0.5338	0.984
bpm_t_scr_external_t	BRIEF	3209	-0.0175	-0.0033	0.0059	0.004	0.003	0.4066	0.1849	0.9187	1488	-0.0201	-0.0043	0.0082	0.0055	0.0145	0.4278	0.4159	0.9398	1721	-0.0151	-0.0036	0.0085	0.0057	0.0755	0.5356	0.3544	0.984
bpm_t_scr_internal_t	BRIEF	3198	0.0043	-0.0035	0.0066	0.0044	0.5218	0.4242	0.6928	0.9241	1489	-0.0059	-0.0167	0.0095	0.0063	0.5358	0.0082	0.8052	0.5018	1709	0.0119	0.0087	0.0093	0.0063	0.2044	0.167	0.5338	0.984
bpm_t_scr_totalprob_t	BRIEF	3075	-0.013	-0.0073	0.0063	0.0042	0.0401	0.0862	0.2077	0.9045	1435	-0.0213	-0.0137	0.009	0.006	0.0176	0.0222	0.4159	0.6776	1640	-0.0056	-0.0011	0.0089	0.006	0.5317	0.8549	0.8766	0.984
cbcl_scr_07_ocd_t	CBCL	5818	0.0027	0.0005	0.005	0.0032	0.5971	0.8675	0.7434	0.9984	2755	-0.0006	-0.0014	0.007	0.0045	0.9272	0.7481	0.961	0.9398	3063	0.0051	0.0021	0.0072	0.0047	0.4763	0.6539	0.8325	0.984
cbcl_scr_07_sct_t	CBCL	5818	-0.0032	-0.0005	0.0044	0.0028	0.4646	0.8562	0.6912	0.9984	2755	-0.0065	-0.0011	0.0061	0.0039	0.2875	0.775	0.6589	0.9398	3063	-0.0004	0.0001	0.0063	0.0041	0.9491	0.9757	0.9649	0.991
cbcl_scr_07_stress_t	CBCL	5818	-0.006	-0.0013	0.005	0.0032	0.232	0.6966	0.4718	0.9984	2755	-0.0042	0.0007	0.0069	0.0044	0.5455	0.882	0.8052	0.9541	3063	-0.008	-0.0032	0.0072	0.0047	0.2626	0.4891	0.5932	0.984
cbcl_scr_dsm5_adhd_t	CBCL	5818	-0.0116	-0.0042	0.0045	0.0029	0.0098	0.1447	0.1949	0.9045	2755	-0.0079	-0.0013	0.0061	0.0039	0.1949	0.736	0.6408	0.9398	3063	-0.015	-0.007	0.0065	0.0043	0.0212	0.1005	0.2582	0.984
cbcl_scr_dsm5_anxdisord_t	CBCL	5818	-0.0016	0.0001	0.0052	0.0033	0.7584	0.981	0.8705	0.9989	2755	-0.0021	0.003	0.0075	0.0048	0.7832	0.5291	0.9015	0.9398	3063	-0.0015	-0.0027	0.0071	0.0047	0.8304	0.5667	0.9519	0.984
cbcl_scr_dsm5_conduct_t	CBCL	5818	-0.0092	-0.0006	0.0042	0.0027	0.0301	0.835	0.2077	0.9984	2755	-0.0076	-0.0018	0.0062	0.004	0.2224	0.6538	0.6408	0.9398	3063	-0.011	-0.0002	0.0058	0.0038	0.0568	0.9476	0.334	0.9904
cbcl_scr_dsm5_depress_t	CBCL	5818	-0.0098	-0.0015	0.0049	0.0032	0.0483	0.6488	0.2077	0.9984	2755	-0.0149	-0.0048	0.007	0.0045	0.035	0.2811	0.4159	0.9398	3063	-0.0056	0.0019	0.0069	0.0046	0.4198	0.683	0.8003	0.984
cbcl_scr_dsm5_opposit_t	CBCL	5818	-0.007	-0.0007	0.0043	0.0028	0.1064	0.7925	0.3794	0.9984	2755	-0.0017	0.0018	0.006	0.0038	0.7784	0.6289	0.9015	0.9398	3063	-0.0119	-0.0036	0.0062	0.0041	0.0538	0.3788	0.334	0.984
cbcl_scr_dsm5_somaticpr_t	CBCL	5818	-0.0076	-0.0055	0.0053	0.0034	0.151	0.1056	0.4006	0.9045	2755	-0.0141	-0.0059	0.0076	0.0049	0.0658	0.2238	0.4209	0.9398	3063	-0.002	-0.0055	0.0073	0.0048	0.7825	0.2507	0.9519	0.984
cbcl_scr_syn_aggressive_t	CBCL	5818	-0.0091	-0.0014	0.0043	0.0028	0.035	0.6136	0.2077	0.9984	2755	-0.0028	0.0008	0.0059	0.0038	0.6366	0.8238	0.81	0.9481	3063	-0.015	-0.0041	0.0062	0.0041	0.0159	0.3159	0.243	0.984
cbcl_scr_syn_anxdep_t	CBCL	5818	-0.0025	-0.0006	0.0049	0.0032	0.6143	0.8398	0.7495	0.9984	2755	-0.0038	0.0002	0.007	0.0045	0.5838	0.9632	0.8093	0.9877	3063	-0.0016	-0.0016	0.007	0.0046	0.8174	0.7304	0.9519	0.984
cbcl_scr_syn_attention_t	CBCL	5818	-0.0118	-0.0048	0.0049	0.0032	0.016	0.1278	0.1949	0.9045	2755	-0.008	-0.0012	0.0068	0.0043	0.2408	0.7751	0.6408	0.9398	3063	-0.0153	-0.0081	0.007	0.0046	0.0278	0.0758	0.2823	0.984
cbcl_scr_syn_external_t	CBCL	5818	-0.0204	-0.0015	0.0096	0.0062	0.0332	0.8097	0.2077	0.9984	2755	-0.013	-0.0028	0.0138	0.0088	0.3457	0.7546	0.6589	0.9398	3063	-0.0269	-0.0012	0.0133	0.0087	0.043	0.8929	0.334	0.9904
cbcl_scr_syn_internal_t	CBCL	5818	-0.01	-0.0041	0.0095	0.0061	0.2923	0.4991	0.5404	0.9984	2755	-0.0158	-0.0072	0.014	0.0089	0.2626	0.422	0.6408	0.9398	3063	-0.005	-0.0017	0.0129	0.0085	0.6959	0.8379	0.9519	0.984
cbcl_scr_syn_rulebreak_t	CBCL	5818	-0.0059	-0.0003	0.0038	0.0024	0.1175	0.8998	0.3794	0.9989	2755	-0.0063	-0.003	0.0054	0.0035	0.249	0.3908	0.6408	0.9398	3063	-0.0061	0.0015	0.0052	0.0034	0.2476	0.6727	0.5808	0.984
cbcl_scr_syn_social_t	CBCL	5818	-0.0076	-0.0018	0.0037	0.0024	0.0419	0.4699	0.2077	0.9884	2755	-0.0012	0.0023	0.0052	0.0033	0.81	0.4919	0.915	0.9398	3063	-0.0134	-0.0055	0.0054	0.0035	0.0129	0.1172	0.243	0.984
cbcl_scr_syn_somatic_t	CBCL	5818	-0.005	-0.0032	0.0049	0.0031	0.3094	0.3032	0.5551	0.9045	2755	-0.0083	-0.0046	0.0072	0.0046	0.2445	0.3128	0.6408	0.9398	3063	-0.0021	-0.0023	0.0067	0.0044	0.7575	0.6005	0.9519	0.984
cbcl_scr_syn_thought_t	CBCL	5818	-0.0058	-0.004	0.0048	0.0031	0.2311	0.1977	0.4718	0.9045	2755	-0.0116	-0.0065	0.0068	0.0044	0.0898	0.1356	0.4471	0.9398	3063	-0.0011	-0.0015	0.0068	0.0045	0.8672	0.7459	0.9519	0.984
cbcl_scr_syn_totprob_t	CBCL	5818	-1.2779	-0.3027	0.4801	0.3103	0.0078	0.3294	0.1949	0.9134	2755	-1.466	-0.5091	0.6879	0.4392	0.0332	0.2465	0.4159	0.9398	3063	-1.144	-0.1294	0.6708	0.4403	0.0882	0.7688	0.3646	0.984
cbcl_scr_syn_withdep_t	CBCL	5818	-0.0006	0.0028	0.0048	0.0031	0.9035	0.3716	0.9604	0.9187	2755	-0.0031	-0.0004	0.0065	0.0042	0.6374	0.92	0.81	0.9676	3063	0.0013	0.0051	0.007	0.0046	0.8544	0.2666	0.9519	0.984
fes_p_ss_fc_pr_p	Environment	5818	-0.0476	-0.0002	0.0244	0.0158	0.0511	0.9885	0.2077	0.9989	2755	-0.0326	-0.0118	0.0361	0.0231	0.3686	0.6095	0.6718	0.9398	3063	-0.0609	0.0118	0.0332	0.0218	0.0658	0.5907	0.3346	0.984
fes_y_ss_fc_pr	Environment	5823	-0.0628	0.0065	0.0285	0.0184	0.0275	0.7251	0.2077	0.9984	2758	-0.0225	-0.0132	0.0428	0.0274	0.6014	0.6319	0.81	0.9398	3065	-0.0962	0.0237	0.0382	0.0251	0.0111	0.3506	0.243	0.984
hormone_scr_dhea_mean	Hormones/Puberty	5066	0.0547	0.0292	0.0414	0.0268	0.1898	0.2753	0.4453	0.9045	2390	0.0922	-0.0136	0.0504	0.0323	0.069	0.6733	0.4209	0.9398	2676	0.0266	0.0676	0.0607	0.0399	0.6651	0.0893	0.9519	0.984
hormone_scr_ert_mean	Hormones/Puberty	5102	0.0315	0.0009	0.033	0.0214	0.3416	0.9656	0.5632	0.9989	2386	0.0534	0.015	0.0435	0.0279	0.2193	0.5921	0.6408	0.9398	2716	0.0093	-0.0151	0.0449	0.0297	0.8367	0.6093	0.9519	0.984
ksads_15_901_p	KSADS	5755	-0.0444	0.0297	0.1779	0.1174	0.8033	0.7997	0.8909	0.9984	2724	0.3069	0.1634	0.3204	0.2018	0.3319	0.4132	0.6589	0.9398	3031	-0.214	-0.0584	0.2151	0.1452	0.3233	0.6889	0.68	0.984
ksads_15_902_p	KSADS	5755	-0.0149	0.1144	0.1362	0.0909	0.9131	0.2051	0.9604	0.9045	2724	0.0192	0.1981	0.2173	0.1422	0.9295	0.1587	0.961	0.9398	3031	-0.0454	0.0632	0.176	0.1191	0.7969	0.594	0.9519	0.984
ksads_16_897_p	KSADS	5755	-0.2832	0.5488	0.3496	0.2725	0.4232	0.0337	0.6454	0.9045	2724	1.8598	0.5108	1.0518	0.5004	0.0545	0.2901	0.4159	0.9398	3031	-0.652	0.5702	0.3754	0.3296	0.0897	0.0665	0.3646	0.984
ksads_16_899_p	KSADS	5755	-1.7709	-0.8657	0.7691	0.5496	0.0269	0.1386	0.2077	0.9045	2724	-2.6858	-0.8856	1.3536	0.9509	0.0536	0.3751	0.4159	0.9398	3031	-1.4172	-1.1266	0.9593	0.7596	0.1557	0.1585	0.4758	0.984
ksads_23_945_t	KSADS	5769	-0.2286	-0.1088	0.3402	0.2252	0.5056	0.6314	0.6928	0.9984	2732	-0.7641	-0.6842	0.5102	0.3136	0.143	0.0347	0.5453	0.7048	3037	0.1488	0.4616	0.4677	0.34	0.7488	0.1587	0.9519	0.984
ksads_23_946_t	KSADS	5769	0.9196	-0.113	0.5759	0.3085	0.0976	0.716	0.3722	0.9984	2732	0.4091	-0.3059	0.7111	0.3939	0.5598	0.4435	0.8052	0.9398	3037	1.8763	0.299	1.0515	0.5474	0.0537	0.5771	0.334	0.984
ksads_23_947_t	KSADS	5769	0.2505	-0.1278	0.4282	0.2511	0.5544	0.614	0.7196	0.9984	2732	0.7073	-0.1969	0.6433	0.3469	0.2588	0.574	0.6408	0.9398	3037	-0.1257	0.0964	0.5939	0.3969	0.8331	0.8065	0.9519	0.984
ksads_23_956_t	KSADS	5769	0.3342	0.0805	0.2293	0.1438	0.1394	0.5734	0.3864	0.9984	2732	-0.2678	-0.1193	0.3466	0.2242	0.4441	0.5975	0.7525	0.9398	3037	0.7592	0.2164	0.3095	0.1906	0.0112	0.2494	0.243	0.984
ksads_23_957_t	KSADS	5769	-0.078	-0.0776	0.1819	0.1178	0.6688	0.512	0.7846	0.9984	2732	-0.084	-0.0028	0.2891	0.1831	0.7721	0.9877	0.9015	0.9877	3037	-0.0839	-0.1161	0.2364	0.156	0.7234	0.46	0.9519	0.984
ksads_23_958_t	KSADS	5769	0.4661	0.0002	0.2404	0.145	0.048	0.9989	0.2077	0.9989	2732	0.6879	-0.0932	0.4139	0.233	0.088	0.6905	0.4471	0.9398	3037	0.3479	0.0503	0.297	0.1899	0.2344	0.7903	0.5721	0.984
ksads_23_959_t	KSADS	5769	0.2728	0.0039	0.4316	0.2712	0.5225	0.9884	0.6928	0.9989	2732	0.4097	-0.6094	0.7279	0.4081	0.5676	0.1433	0.8052	0.9398	3037	0.0619	0.504	0.5335	0.4001	0.9074	0.1885	0.9649	0.984
ksads_4_829_p	KSADS	5768	-0.0023	0.3136	0.3255	0.2263	0.9944	0.1549	0.9944	0.9045	2732	0.4839	0.4206	0.5171	0.3247	0.3392	0.1812	0.6589	0.9398	3036	-0.3579	0.2346	0.425	0.3201	0.406	0.4546	0.7989	0.984
ksads_4_849_p	KSADS	5768	-0.2061	0.2992	0.3724	0.265	0.583	0.2456	0.7409	0.9045	2732	-0.7066	0.1623	0.5751	0.4077	0.2304	0.6865	0.6408	0.9398	3036	0.1614	0.4257	0.4964	0.3536	0.7433	0.2107	0.9519	0.984
pds_p_ss_all_category_2	Hormones/Puberty	5587	0.0049	0.0035	0.0168	0.0108	0.7706	0.7473	0.8705	0.9984	2644	0.0135	0.0069	0.0209	0.0134	0.5205	0.6054	0.8052	0.9398	2943	-0.0017	0.0009	0.0255	0.0167	0.9485	0.9579	0.9649	0.9904
pps_y_ss_number	Psychosis	5824	-0.0006	-0.0089	0.0465	0.0301	0.9891	0.7647	0.9944	0.9984	2759	0.0041	-0.0118	0.0682	0.0436	0.9529	0.7857	0.9687	0.9398	3065	-0.0013	0.0005	0.0635	0.0417	0.9833	0.991	0.9833	0.991
pps_y_ss_severity_score	Psychosis	5824	-0.0507	-0.0255	0.0736	0.0475	0.4961	0.5867	0.6928	0.9984	2759	-0.0532	-0.0336	0.1092	0.0697	0.6304	0.6329	0.81	0.9398	3065	-0.0308	-0.007	0.0989	0.0649	0.7594	0.9129	0.9519	0.9904
psb_p_ss_mean	Social Behavior	5818	0.0067	-0.0008	0.0067	0.0043	0.3206	0.85	0.5587	0.9984	2755	-0.0012	0.0008	0.0088	0.0056	0.8901	0.8916	0.961	0.9541	3063	0.0144	-0.0024	0.01	0.0065	0.1494	0.718	0.4758	0.984
psb_y_ss_mean	Social Behavior	5820	0.0024	-0.0065	0.0053	0.0034	0.6563	0.0575	0.7846	0.9045	2755	-0.0057	-0.007	0.0067	0.0043	0.3961	0.1017	0.6903	0.9398	3065	0.0106	-0.005	0.008	0.0052	0.1841	0.3413	0.5338	0.984
psychosis_binary	Psychosis	5824	0.1922	0.128	0.2018	0.1269	0.3373	0.3088	0.5632	0.9045	2759	0.27	0.0327	0.307	0.1848	0.3744	0.8592	0.6718	0.9541	3065	0.1275	0.2299	0.2702	0.1784	0.6355	0.1898	0.9519	0.984
sds_p_ss_da	Sleep	5817	0.0094	-0.0004	0.0102	0.0066	0.3548	0.957	0.5695	0.9989	2754	0.005	0.0087	0.0141	0.009	0.7241	0.3317	0.8834	0.9398	3063	0.0133	-0.0077	0.0144	0.0094	0.3552	0.4094	0.7223	0.984
sds_p_ss_dims	Sleep	5817	-0.0115	0.0016	0.0137	0.0089	0.402	0.8537	0.6288	0.9984	2754	-0.0328	-0.0056	0.0199	0.0127	0.1004	0.6578	0.4471	0.9398	3063	0.0076	0.0107	0.0189	0.0124	0.6886	0.387	0.9519	0.984
sds_p_ss_does	Sleep	5817	-0.0203	-0.0119	0.0154	0.01	0.1896	0.2334	0.4453	0.9045	2754	-0.0355	-0.0153	0.0222	0.0142	0.1099	0.278	0.4471	0.9398	3063	-0.0072	-0.008	0.0214	0.014	0.7347	0.5666	0.9519	0.984
sds_p_ss_sbd	Sleep	5817	-0.009	-0.0023	0.0134	0.0087	0.5009	0.7884	0.6928	0.9984	2754	-0.0017	-0.0004	0.019	0.0122	0.9275	0.9762	0.961	0.9877	3063	-0.0143	-0.0023	0.0188	0.0123	0.4453	0.8523	0.8232	0.984
sds_p_ss_shy	Sleep	5817	-0.0011	-0.0133	0.0193	0.0125	0.9525	0.2843	0.9848	0.9045	2754	-0.025	-0.0261	0.0237	0.0152	0.2952	0.0853	0.6589	0.9398	3063	0.0208	-0.0018	0.0294	0.0193	0.4777	0.926	0.8325	0.9904
sds_p_ss_swtd	Sleep	5809	-0.0149	-0.0122	0.0133	0.0086	0.2641	0.1552	0.5035	0.9045	2748	-0.031	-0.005	0.0191	0.0122	0.1069	0.6847	0.4471	0.9398	3061	-0.0014	-0.0179	0.0185	0.0121	0.9383	0.1392	0.9649	0.984
sds_p_ss_total	Sleep	5809	-0.0109	-0.0055	0.0093	0.006	0.2417	0.3587	0.4756	0.9187	2748	-0.0256	-0.0063	0.0131	0.0084	0.0517	0.4486	0.4159	0.9398	3061	0.0021	-0.0033	0.013	0.0085	0.8739	0.7025	0.9519	0.984
srpf_y_ss_iiss	Environment	5823	-0.001	-0.0054	0.007	0.0045	0.8896	0.2357	0.9604	0.9045	2758	-0.0097	-0.0072	0.0098	0.0062	0.3245	0.2501	0.6589	0.9398	3065	0.0066	-0.0035	0.01	0.0065	0.5072	0.5873	0.8595	0.984
ssrs_p_ss_sum	Social Behavior	5820	-0.0156	-0.0007	0.0122	0.0079	0.2036	0.9262	0.4599	0.9989	2756	1.99e-05	0.0017	0.016	0.0102	0.999	0.8697	0.999	0.9541	3064	-0.0295	-0.0029	0.0181	0.0119	0.1025	0.8097	0.3907	0.984
stq_y_ss_weekday	Environment	5821	-0.0407	-0.0195	0.0274	0.0177	0.1373	0.2739	0.3864	0.9045	2757	-0.0401	-0.0412	0.0422	0.027	0.3443	0.1272	0.6589	0.9398	3064	-0.0445	0.0014	0.0357	0.0234	0.21	0.9522	0.5338	0.9904
stq_y_ss_weekend	Environment	5821	-0.0336	-0.0092	0.0248	0.0161	0.175	0.5695	0.4449	0.9984	2756	-0.0222	-0.0241	0.0387	0.0247	0.5668	0.3315	0.8052	0.9398	3065	-0.0451	0.0045	0.0319	0.0209	0.156	0.8294	0.4758	0.984

## Sheet: Table S5
Table S5. Summary of 2-year follow-up PheWAS in the ABCD cohort.
ABCD Variable ID	Category	Multiethnic N	Multiethnic Beta C4A	Multiethnic Beta C4B	Multiethnic StdErr C4A	Multiethnic StdErr C4B	Multiethnic P C4A	Multiethnic P C4B	Multiethnic FDR C4A	Multiethnic FDR C4B	Female N	Female Beta C4A	Female Beta C4B	Female StdErr C4A	Female StdErr C4B	Female P C4A	Female P C4B	Female FDR C4A	Female FDR C4B	Male N	Male Beta C4A	Male Beta C4B	Male StdErr C4A	Male StdErr C4B	Male P C4A	Male P C4B	Male FDR C4A	Male FDR C4B
anthro_waist_cm	Anthropometrics	3700	-0.0778	-0.2525	0.2583	0.1653	0.7632	0.1268	0.9351	0.5441	1710	0.2037	-0.3604	0.3735	0.2355	0.5856	0.1262	0.8565	0.6664	1990	-0.2555	-0.1263	0.3567	0.2321	0.4739	0.5866	0.8653	0.9535
anthroheightcalc	Anthropometrics	3709	0.0036	-0.0155	0.1785	0.1142	0.9839	0.8917	0.9935	0.9483	1718	0.2799	-0.0615	0.2757	0.1736	0.3102	0.7231	0.8565	0.9027	1991	-0.2346	0.0252	0.2328	0.1515	0.3138	0.8681	0.8653	0.9867
anthroweightcalc	Anthropometrics	3708	-1.2512	-1.0014	1.6071	1.0281	0.4363	0.3301	0.8899	0.7233	1718	-0.5294	-2.2104	2.3532	1.4814	0.822	0.1359	0.9203	0.6664	1990	-1.5606	0.2253	2.1915	1.4265	0.4765	0.8745	0.8653	0.9867
bis_y_ss_bas_drive	BIS/BAS	3718	-0.0398	-0.0265	0.0325	0.0208	0.2237	0.1989	0.758	0.6269	1723	-0.052	-0.011	0.0501	0.0315	0.3011	0.7259	0.8565	0.9027	1995	-0.0304	-0.0398	0.0424	0.0276	0.4786	0.1469	0.8653	0.6827
bis_y_ss_bas_fs	BIS/BAS	3718	-0.2819	-0.0986	0.1441	0.0922	0.0505	0.285	0.446	0.6671	1723	-0.2667	0.0568	0.2134	0.1343	0.2116	0.6726	0.8565	0.9027	1995	-0.3016	-0.2357	0.1961	0.1276	0.1241	0.0649	0.7396	0.6789
bis_y_ss_bas_rr	BIS/BAS	3718	-0.0156	-0.0197	0.0153	0.0098	0.3068	0.0431	0.8754	0.4721	1723	-0.0194	-0.0328	0.0226	0.0142	0.3888	0.0213	0.8565	0.3825	1995	-0.0157	-0.0103	0.0208	0.0136	0.4522	0.4459	0.8653	0.9535
bis_y_ss_basm_drive	BIS/BAS	3718	-0.0398	-0.0265	0.0325	0.0208	0.2237	0.1989	0.758	0.6269	1723	-0.052	-0.011	0.0501	0.0315	0.3011	0.7259	0.8565	0.9027	1995	-0.0304	-0.0398	0.0424	0.0276	0.4786	0.1469	0.8653	0.6827
bis_y_ss_basm_rr	BIS/BAS	3718	-0.016	-0.018	0.0151	0.0096	0.2885	0.0614	0.874	0.4721	1723	-0.0204	-0.0321	0.0223	0.014	0.3577	0.0223	0.8565	0.3825	1995	-0.0149	-0.0076	0.0206	0.0134	0.471	0.5663	0.8653	0.9535
bis_y_ss_bism_sum	BIS/BAS	3718	-0.0987	-0.0723	0.152	0.0972	0.516	0.4571	0.8899	0.7746	1723	-0.2797	-0.183	0.2378	0.1496	0.2397	0.2215	0.8565	0.7964	1995	0.0187	0.0267	0.1956	0.1273	0.9237	0.8341	0.9926	0.9867
bpm_t_scr_attention_t	BRIEF	2059	-0.0179	-0.0077	0.0082	0.0054	0.0294	0.1575	0.4299	0.6007	943	-0.0096	-0.0012	0.0117	0.0077	0.4106	0.8791	0.8565	0.9532	1116	-0.0231	-0.0129	0.0116	0.0077	0.046	0.093	0.7396	0.6789
bpm_t_scr_external_t	BRIEF	2051	-0.0142	-0.0042	0.0073	0.0048	0.051	0.3804	0.446	0.7683	943	-0.0049	0.0068	0.0106	0.0069	0.6456	0.3243	0.8986	0.8417	1108	-0.0225	-0.0141	0.0101	0.0068	0.0269	0.0367	0.7396	0.6789
bpm_t_scr_internal_t	BRIEF	2028	-0.0002	-0.0044	0.0085	0.0056	0.9812	0.4263	0.9935	0.7746	934	0.0172	-0.0003	0.0126	0.0082	0.1731	0.9725	0.8565	0.982	1094	-0.0161	-0.0075	0.0115	0.0076	0.1627	0.323	0.7396	0.8749
bpm_t_scr_totalprob_t	BRIEF	1980	-0.0139	-0.0078	0.0079	0.0052	0.078	0.1327	0.5628	0.5465	910	-0.0003	0.0003	0.0116	0.0076	0.9815	0.9724	0.9911	0.982	1070	-0.0248	-0.0146	0.0108	0.0072	0.0214	0.0423	0.7396	0.6789
cbcl_scr_07_ocd_t	CBCL	3723	0.0098	0.0003	0.0057	0.0037	0.0883	0.9308	0.5628	0.9684	1725	0.0063	-0.0058	0.0081	0.0051	0.4365	0.257	0.8565	0.8207	1998	0.0113	0.0052	0.008	0.0052	0.1588	0.3213	0.7396	0.8749
cbcl_scr_07_sct_t	CBCL	3723	0.0007	-0.0011	0.0053	0.0034	0.9001	0.7491	0.9649	0.8869	1725	-0.0023	-0.0024	0.0075	0.0047	0.7595	0.6178	0.9203	0.9027	1998	0.0029	-0.0006	0.0074	0.0048	0.6974	0.9026	0.9767	0.9867
cbcl_scr_07_stress_t	CBCL	3723	0.0038	-0.0036	0.0056	0.0036	0.4973	0.3124	0.8899	0.715	1725	0.007	-0.0049	0.008	0.005	0.3814	0.3293	0.8565	0.8417	1998	0.0007	-0.003	0.0079	0.0052	0.931	0.5615	0.9926	0.9535
cbcl_scr_dsm5_adhd_t	CBCL	3723	-0.0089	-0.0046	0.0055	0.0035	0.103	0.1873	0.5628	0.6269	1725	-0.0076	-0.0024	0.0074	0.0047	0.304	0.5986	0.8565	0.9027	1998	-0.0098	-0.0066	0.0078	0.0051	0.2115	0.1934	0.7396	0.7379
cbcl_scr_dsm5_anxdisord_t	CBCL	3723	0.005	-0.002	0.0059	0.0038	0.3928	0.5904	0.8837	0.8274	1725	0.0071	0.0004	0.009	0.0056	0.4279	0.9372	0.8565	0.982	1998	0.0022	-0.0052	0.0078	0.005	0.7789	0.2981	0.9926	0.8749
cbcl_scr_dsm5_conduct_t	CBCL	3723	-0.0014	-0.0062	0.0048	0.003	0.7716	0.0428	0.9351	0.4721	1725	0.0039	-0.0057	0.0068	0.0043	0.566	0.1783	0.8565	0.7964	1998	-0.0056	-0.0064	0.0067	0.0043	0.4007	0.1377	0.8653	0.6827
cbcl_scr_dsm5_depress_t	CBCL	3723	0.0101	-0.0011	0.006	0.0038	0.0905	0.7674	0.5628	0.8882	1725	0.0079	-0.0062	0.0088	0.0055	0.3708	0.2616	0.8565	0.8207	1998	0.0114	0.003	0.0082	0.0053	0.164	0.5682	0.7396	0.9535
cbcl_scr_dsm5_opposit_t	CBCL	3723	-0.0013	-0.0057	0.0051	0.0032	0.7928	0.081	0.9386	0.489	1725	-0.0009	-0.0036	0.0069	0.0044	0.8994	0.4087	0.9494	0.9027	1998	-0.0012	-0.0073	0.0073	0.0048	0.8687	0.127	0.9926	0.6827
cbcl_scr_dsm5_somaticpr_t	CBCL	3723	-0.0005	-0.0022	0.0062	0.004	0.9303	0.5874	0.9649	0.8274	1725	-0.004	-0.0038	0.0094	0.0059	0.666	0.5166	0.9147	0.9027	1998	0.0023	-0.0011	0.0084	0.0055	0.7817	0.8362	0.9926	0.9867
cbcl_scr_syn_aggressive_t	CBCL	3723	-0.0024	-0.0051	0.005	0.0032	0.6354	0.1109	0.8899	0.5238	1725	-0.0031	-0.0055	0.0066	0.0041	0.636	0.1863	0.8974	0.7964	1998	-0.0017	-0.0046	0.0073	0.0048	0.8195	0.3313	0.9926	0.8749
cbcl_scr_syn_anxdep_t	CBCL	3723	0.0088	0.0022	0.0059	0.0037	0.1322	0.5623	0.6188	0.8274	1725	0.009	0.0017	0.0086	0.0054	0.298	0.7515	0.8565	0.9027	1998	0.0077	0.0017	0.008	0.0052	0.3351	0.7488	0.8653	0.9867
cbcl_scr_syn_attention_t	CBCL	3723	-0.011	-0.0061	0.0056	0.0036	0.0504	0.09	0.446	0.489	1725	-0.0059	-0.0022	0.0081	0.0051	0.4657	0.6713	0.8565	0.9027	1998	-0.0149	-0.01	0.0078	0.0051	0.0568	0.0495	0.7396	0.6789
cbcl_scr_syn_external_t	CBCL	3723	-0.006	-0.0148	0.0116	0.0074	0.6064	0.0445	0.8899	0.4721	1725	-0.0045	-0.0169	0.017	0.0107	0.7898	0.1147	0.9203	0.6664	1998	-0.0067	-0.0139	0.0159	0.0103	0.6716	0.1765	0.9767	0.7272
cbcl_scr_syn_internal_t	CBCL	3723	0.0093	-0.0073	0.0117	0.0075	0.4297	0.3292	0.8899	0.7233	1725	0.0135	-0.0141	0.0176	0.011	0.4445	0.2016	0.8565	0.7964	1998	0.0046	-0.0029	0.0158	0.0103	0.7718	0.7761	0.9926	0.9867
cbcl_scr_syn_rulebreak_t	CBCL	3723	-0.0027	-0.0074	0.0041	0.0026	0.51	0.0045	0.8899	0.4622	1725	0.0031	-0.0085	0.0058	0.0037	0.5917	0.0204	0.8565	0.3825	1998	-0.0072	-0.0068	0.0058	0.0038	0.2111	0.0709	0.7396	0.6789
cbcl_scr_syn_social_t	CBCL	3723	-0.0016	-0.0051	0.0048	0.0031	0.7422	0.095	0.9311	0.489	1725	-0.0003	-0.0042	0.0065	0.0041	0.9651	0.3054	0.9842	0.8417	1998	-0.0023	-0.0062	0.0069	0.0045	0.7352	0.1668	0.9926	0.7161
cbcl_scr_syn_somatic_t	CBCL	3723	0.0036	-0.0017	0.0058	0.0037	0.5403	0.644	0.8899	0.8505	1725	-0.0011	-0.0041	0.0087	0.0054	0.8975	0.4484	0.9494	0.9027	1998	0.0073	-0.0002	0.0079	0.0051	0.3548	0.9715	0.8653	0.9867
cbcl_scr_syn_thought_t	CBCL	3723	0.0027	-0.0041	0.0058	0.0037	0.6393	0.2706	0.8899	0.6671	1725	0.0074	-0.009	0.0081	0.0051	0.3645	0.0773	0.8565	0.6474	1998	-0.0021	-0.0003	0.0081	0.0053	0.7923	0.9612	0.9926	0.9867
cbcl_scr_syn_withdep_t	CBCL	3723	0.0005	-0.0058	0.0059	0.0038	0.9298	0.1211	0.9649	0.5423	1725	0.0001	-0.0111	0.0086	0.0054	0.9917	0.0385	0.9917	0.4037	1998	0.0003	-0.0015	0.0081	0.0053	0.9691	0.7695	0.9926	0.9867
fes_p_ss_fc_pr_p	Environment	3720	-0.0382	-0.0002	0.0319	0.0204	0.2406	0.9923	0.7746	0.9923	1722	0.0167	-0.0188	0.0478	0.03	0.7342	0.5349	0.9203	0.9027	1998	-0.0809	0.0157	0.0428	0.0279	0.0637	0.579	0.7396	0.9535
fes_y_ss_fc_pr	Environment	3717	-0.0428	-0.0274	0.0347	0.0222	0.2246	0.2183	0.758	0.6269	1722	-0.013	-0.0368	0.0537	0.0338	0.8132	0.2793	0.9203	0.8287	1995	-0.0707	-0.0213	0.0454	0.0296	0.1233	0.4719	0.7396	0.9535
hormone_scr_dhea_mean	Hormones/Puberty	2486	0.0405	0.0051	0.0493	0.0321	0.4231	0.8712	0.8899	0.9446	1163	0.045	0.0166	0.0701	0.0439	0.5329	0.7048	0.8565	0.9027	1323	0.0281	-0.0058	0.0689	0.0464	0.692	0.8991	0.9767	0.9867
hormone_scr_ert_mean	Hormones/Puberty	2538	-0.0195	-0.0079	0.0327	0.0211	0.554	0.7057	0.8899	0.8716	1178	0.0321	0.0137	0.0405	0.0252	0.4343	0.5844	0.8565	0.9027	1360	-0.0684	-0.0269	0.0486	0.0325	0.164	0.3967	0.7396	0.9535
ksads_1_847_p	KSADS	3678	-0.3312	-0.2218	0.2716	0.1772	0.2281	0.2171	0.758	0.6269	1710	-0.4445	-0.0416	0.3983	0.2697	0.2719	0.8779	0.8565	0.9532	1968	-0.2545	-0.3471	0.3773	0.2375	0.5037	0.1524	0.8653	0.6827
ksads_1_847_t	KSADS	3702	-0.0391	0.0107	0.3667	0.2298	0.9152	0.9629	0.9649	0.9766	1712	-0.4632	-0.1728	0.4826	0.3072	0.3447	0.5777	0.8565	0.9027	1990	0.5035	0.2539	0.5812	0.3654	0.3762	0.4789	0.8653	0.9535
ksads_10_869_p	KSADS	3678	-0.1843	-0.2119	0.5236	0.335	0.7268	0.5327	0.9311	0.8274	1710	-0.2732	-0.2066	0.7723	0.4934	0.7259	0.6789	0.9203	0.9027	1968	-0.171	-0.2662	0.7485	0.4871	0.8206	0.5909	0.9926	0.9535
ksads_10_870_p	KSADS	3678	0.153	0.066	0.2699	0.1746	0.5684	0.7042	0.8899	0.8716	1710	0.1472	0.2788	0.404	0.2646	0.7139	0.2831	0.9203	0.8287	1968	0.1195	-0.1475	0.3674	0.2368	0.7438	0.537	0.9926	0.9535
ksads_10_914_p	KSADS	3678	0.1006	-0.1986	0.3639	0.2196	0.7814	0.3712	0.9358	0.7646	1710	-0.0758	-0.0912	0.4934	0.3064	0.8783	0.7672	0.9494	0.9083	1968	0.351	-0.3666	0.5478	0.3238	0.5156	0.2653	0.8653	0.8539
ksads_10_914_t	KSADS	3702	0.3642	0.013	0.5349	0.3152	0.4895	0.9671	0.8899	0.9766	1712	-0.419	-0.5196	0.7063	0.4182	0.5586	0.2242	0.8565	0.7964	1990	1.276	0.601	0.8577	0.5193	0.1139	0.2254	0.7396	0.8107
ksads_11_917_p	KSADS	3678	0.0399	-0.1865	0.242	0.1486	0.8689	0.2146	0.9649	0.6269	1710	0.1975	-0.2789	0.3782	0.2203	0.5985	0.2114	0.8565	0.7964	1968	-0.0993	-0.1195	0.3167	0.2038	0.7548	0.5609	0.9926	0.9535
ksads_11_918_p	KSADS	3678	-0.1685	-0.1728	0.2919	0.1868	0.5662	0.36	0.8899	0.7646	1710	-0.7281	-0.099	0.4402	0.3135	0.1074	0.7537	0.8565	0.9027	1968	0.2442	-0.167	0.3915	0.2372	0.5287	0.4854	0.8653	0.9535
ksads_11_919_p	KSADS	3678	-0.4307	-0.4633	0.6384	0.4167	0.5065	0.2806	0.8899	0.6671	1710	-0.1714	-0.6461	1.0437	0.5889	0.8702	0.2897	0.9494	0.8287	1968	-0.5284	-0.3174	0.8355	0.6295	0.5345	0.6214	0.8653	0.9826
ksads_11_920_p	KSADS	3678	1.0466	0.1142	0.6734	0.3869	0.102	0.7664	0.5628	0.8882	1710	2.4311	0.2818	1.2424	0.5497	0.0256	0.603	0.5274	0.9027	1968	0.0427	0.052	0.814	0.6081	0.9581	0.9316	0.9926	0.9867
ksads_15_901_p	KSADS	3678	0.0016	0.0853	0.2462	0.1618	0.9947	0.5959	0.9947	0.8274	1710	0.7605	0.2419	0.4644	0.2677	0.0907	0.3593	0.8565	0.8804	1968	-0.3139	-0.0057	0.2946	0.206	0.2916	0.9781	0.8565	0.9867
ksads_15_902_p	KSADS	3678	-0.0609	0.0489	0.191	0.1258	0.7503	0.6969	0.9311	0.8716	1710	-0.2268	-0.037	0.3288	0.2132	0.4938	0.8624	0.8565	0.9532	1968	-0.0078	0.0933	0.2354	0.1571	0.9734	0.5503	0.9926	0.9535
ksads_16_897_p	KSADS	3678	-0.2902	-0.3968	0.5826	0.3606	0.6226	0.2822	0.8899	0.6671	1710	0.9013	-0.5041	1.4354	0.686	0.5126	0.4691	0.8565	0.9027	1968	-0.6003	-0.2506	0.6452	0.4327	0.3629	0.5683	0.8653	0.9535
ksads_16_899_p	KSADS	3678	0.4304	0.1325	0.8034	0.4805	0.5839	0.7808	0.8899	0.8885	1710	1.4839	0.0687	1.6427	0.767	0.3326	0.9284	0.8565	0.982	1968	0.0281	0.2285	0.9413	0.64	0.9761	0.7163	0.9926	0.9867
ksads_2_833_p	KSADS	3678	-0.2909	0.2579	0.4893	0.3479	0.5562	0.448	0.8899	0.7746	1710	0.4908	-0.1597	0.8816	0.4769	0.5716	0.7396	0.8565	0.9027	1968	-0.8097	0.7714	0.6212	0.5801	0.2023	0.1475	0.7396	0.6827
ksads_2_833_t	KSADS	3702	-0.0292	-0.2902	0.3673	0.2173	0.9368	0.1897	0.9649	0.6269	1712	-0.1785	-0.3629	0.5424	0.314	0.7436	0.2568	0.9203	0.8207	1990	0.1086	-0.2591	0.506	0.3079	0.8293	0.408	0.9926	0.9535
ksads_2_837_p	KSADS	3678	0.8293	1.0002	0.7538	0.5072	0.2532	0.0304	0.7903	0.4721	1710	-0.2627	1.1087	1.3817	1.1129	0.8504	0.2629	0.9418	0.8207	1968	1.2624	0.9318	0.9319	0.5952	0.1503	0.0921	0.7396	0.6789
ksads_2_837_t	KSADS	3702	-1.8924	-0.7229	0.5789	0.41	0.0016	0.0942	0.164	0.489	1712	-2.9386	-1.2301	0.9444	0.6903	0.0014	0.088	0.074	0.6474	1990	-1.2759	-0.5473	0.8311	0.5314	0.1361	0.3268	0.7396	0.8749
ksads_2_839_p	KSADS	3678	-0.7924	-0.1879	0.3971	0.2723	0.052	0.4967	0.446	0.8023	1710	-1.0678	-0.2317	0.6843	0.4836	0.1308	0.6377	0.8565	0.9027	1968	-0.7519	-0.1991	0.49	0.3344	0.1347	0.5577	0.7396	0.9535
ksads_2_839_t	KSADS	3702	-0.3042	-0.1718	0.4094	0.2553	0.4625	0.5063	0.8899	0.8023	1712	0.479	-0.2317	0.6764	0.3643	0.4704	0.5294	0.8565	0.9027	1990	-0.8779	-0.1593	0.5328	0.3821	0.108	0.6809	0.7396	0.9867
ksads_23_945_p	KSADS	3678	0.0448	-0.274	0.3953	0.236	0.9097	0.2539	0.9649	0.6538	1710	0.4814	-0.0012	0.5989	0.3347	0.4112	0.9971	0.8565	0.9971	1968	-0.3627	-0.6071	0.5442	0.3361	0.5104	0.0818	0.8653	0.6789
ksads_23_945_t	KSADS	3703	0.1663	-0.1576	0.4398	0.2588	0.7034	0.5463	0.9311	0.8274	1713	0.3607	0.1113	0.5929	0.3428	0.537	0.7437	0.8565	0.9027	1990	-0.0253	-0.6432	0.701	0.4007	0.9712	0.1213	0.9926	0.6827
ksads_23_946_t	KSADS	3703	0.7927	-0.414	0.6363	0.3352	0.1966	0.2252	0.758	0.6269	1713	0.9614	-0.4441	0.8683	0.4324	0.2478	0.3111	0.8565	0.8417	1990	0.8624	-0.2102	0.9826	0.5444	0.3616	0.7032	0.8653	0.9867
ksads_23_947_p	KSADS	3678	0.0472	0.0733	0.5263	0.3394	0.9284	0.8281	0.9649	0.9074	1710	0.2038	-0.0742	0.7379	0.4424	0.7807	0.8673	0.9203	0.9532	1968	-0.083	0.2739	0.7835	0.578	0.9159	0.6296	0.9926	0.9826
ksads_23_947_t	KSADS	3703	0.816	-0.2405	0.6212	0.326	0.1744	0.4663	0.7184	0.7746	1713	0.7706	-0.0969	0.8219	0.4276	0.3345	0.8216	0.8565	0.9508	1990	1.1378	-0.3399	1.0012	0.525	0.2338	0.5255	0.7396	0.9535
ksads_23_956_p	KSADS	3678	0.4581	-0.0895	0.2872	0.1691	0.1037	0.5983	0.5628	0.8274	1710	0.2929	0.2221	0.405	0.2505	0.464	0.3684	0.8565	0.8804	1968	0.5275	-0.4181	0.4155	0.2357	0.1938	0.082	0.7396	0.6789
ksads_23_956_t	KSADS	3703	0.6652	0.0232	0.3011	0.173	0.0228	0.8931	0.4299	0.9483	1713	0.6307	-0.064	0.4069	0.2281	0.111	0.7798	0.8565	0.9128	1990	0.731	0.1466	0.4572	0.2765	0.0984	0.5924	0.7396	0.9535
ksads_23_957_p	KSADS	3678	0.5725	0.0341	0.2276	0.1345	0.01	0.7998	0.3333	0.8954	1710	0.2466	0.1162	0.36	0.22	0.489	0.595	0.8565	0.9027	1968	0.7611	-0.0293	0.2974	0.1716	0.0082	0.8646	0.7396	0.9867
ksads_23_957_t	KSADS	3703	0.2086	-0.0757	0.2283	0.1375	0.357	0.5837	0.8754	0.8274	1713	0.2371	-0.1278	0.3105	0.1807	0.4409	0.4821	0.8565	0.9027	1990	0.1312	0.0089	0.3435	0.2194	0.7011	0.9675	0.9767	0.9867
ksads_23_958_p	KSADS	3678	0.0837	-0.0542	0.2476	0.1551	0.7344	0.7276	0.9311	0.8767	1710	-0.257	0.0474	0.3911	0.2558	0.5151	0.8525	0.8565	0.9532	1968	0.2665	-0.1195	0.3252	0.1987	0.4076	0.55	0.8653	0.9535
ksads_23_958_t	KSADS	3703	0.2993	-0.1034	0.292	0.171	0.2992	0.5481	0.8754	0.8274	1713	0.127	-0.1332	0.3999	0.2351	0.7496	0.5738	0.9203	0.9027	1990	0.5217	-0.0735	0.4376	0.2579	0.2231	0.7767	0.7396	0.9867
ksads_23_959_t	KSADS	3703	0.8854	0.2569	0.5681	0.3243	0.1038	0.4205	0.5628	0.7746	1713	0.6335	0.019	0.7511	0.4143	0.3852	0.9634	0.8565	0.982	1990	1.1067	0.6099	0.918	0.5478	0.2025	0.2418	0.7396	0.8301
ksads_4_829_p	KSADS	3678	0.3763	0.1196	0.5182	0.3188	0.4606	0.705	0.8899	0.8716	1710	1.2301	0.3073	0.9422	0.4865	0.1689	0.5186	0.8565	0.9027	1968	0.0135	-0.007	0.6355	0.4215	0.983	0.9867	0.9926	0.9867
ksads_4_849_p	KSADS	3678	0.552	0.0849	0.6307	0.367	0.3699	0.8159	0.8837	0.9037	1710	0.0433	-0.3446	0.8401	0.4673	0.9588	0.4692	0.9842	0.9027	1968	1.0878	0.6878	0.9723	0.6018	0.237	0.2283	0.7396	0.8107
ksads_7_862_p	KSADS	3678	0.3074	0.1241	0.2292	0.1454	0.1742	0.3895	0.7184	0.7714	1710	0.2238	0.4669	0.3531	0.2371	0.5224	0.0416	0.8565	0.4037	1968	0.3908	-0.1152	0.3055	0.1874	0.1936	0.5412	0.7396	0.9535
ksads_7_910_p	KSADS	3678	-0.0374	-0.0885	0.2844	0.1895	0.8957	0.6423	0.9649	0.8505	1710	0.1071	-0.0959	0.4368	0.2758	0.8054	0.7292	0.9203	0.9027	1968	-0.1808	-0.041	0.3783	0.2633	0.635	0.8766	0.9479	0.9867
ksads_8_863_p	KSADS	3678	-0.5143	-0.8317	0.5427	0.324	0.3517	0.0132	0.8754	0.4721	1710	-1.4881	-1.0412	0.6828	0.4568	0.0351	0.027	0.6031	0.3978	1968	0.9505	-0.555	0.9575	0.4845	0.2994	0.2635	0.8565	0.8539
ksads_8_864_p	KSADS	3678	0.2445	0.0648	0.2677	0.1679	0.3562	0.6982	0.8754	0.8716	1710	0.3414	0.1237	0.3778	0.2318	0.3594	0.5908	0.8565	0.9027	1968	0.0678	-0.0183	0.3825	0.2502	0.859	0.9418	0.9926	0.9867
ksads_8_912_p	KSADS	3678	1.5873	0.165	0.6902	0.3374	0.0129	0.6218	0.3333	0.8427	1710	1.6353	-0.0165	0.8908	0.4282	0.048	0.9693	0.7067	0.982	1968	1.7168	0.5406	1.1454	0.618	0.1018	0.3647	0.7396	0.93
ksads_8_912_t	KSADS	3702	0.2168	0.1412	0.623	0.3846	0.7254	0.7108	0.9311	0.8716	1712	0.6598	0.1562	0.8662	0.4958	0.4336	0.7506	0.8565	0.9027	1990	-0.158	0.0144	0.904	0.6526	0.8621	0.9824	0.9926	0.9867
ksads_9_867_p	KSADS	3678	-0.2266	-0.0524	0.2353	0.1525	0.3393	0.732	0.8754	0.8767	1710	-0.4194	-0.1272	0.3121	0.201	0.1851	0.5297	0.8565	0.9027	1968	0.026	0.0066	0.3638	0.2392	0.9429	0.978	0.9926	0.9867
ksads_9_868_p	KSADS	3678	-0.0904	-0.1608	0.135	0.0861	0.5039	0.0633	0.8899	0.4721	1710	-0.2319	-0.359	0.1929	0.12	0.2315	0.003	0.8565	0.3087	1968	0.0215	0.0391	0.1915	0.1267	0.9107	0.7573	0.9926	0.9867
lmt_scr_perc_correct	Cognition	3699	0.0131	0.0089	0.0094	0.006	0.1619	0.139	0.7184	0.5508	1716	0.0143	0.0063	0.0141	0.0089	0.3115	0.4793	0.8565	0.9027	1983	0.0131	0.0108	0.0126	0.0082	0.2984	0.1895	0.8565	0.7379
pds_p_ss_all_category_2	Hormones/Puberty	3549	-0.0411	-0.0244	0.0193	0.0123	0.0334	0.046	0.4299	0.4721	1633	-0.018	-0.0186	0.02	0.0125	0.3689	0.1358	0.8565	0.6664	1916	-0.0612	-0.0313	0.031	0.0201	0.0486	0.1172	0.7396	0.6827
pgbi_p_ss_score	Implusivity	3722	-0.0329	-0.0446	0.0597	0.0381	0.5878	0.235	0.8899	0.6272	1725	-0.0252	-0.0906	0.0855	0.0536	0.7705	0.0851	0.9203	0.6474	1997	-0.0441	-0.0059	0.0808	0.0526	0.5963	0.9099	0.9033	0.9867
pps_y_ss_number	Psychosis	3723	-0.0187	-0.0657	0.0557	0.0356	0.738	0.0642	0.9311	0.4721	1725	-0.1027	-0.1047	0.0808	0.0507	0.2024	0.0415	0.8565	0.4037	1998	0.0455	-0.0374	0.0745	0.0485	0.5455	0.4365	0.8653	0.9535
pps_y_ss_severity_score	Psychosis	3723	-0.0369	-0.118	0.0865	0.0552	0.6741	0.0332	0.9136	0.4721	1725	-0.1974	-0.2175	0.1272	0.0798	0.1214	0.0077	0.8565	0.3346	1998	0.0815	-0.031	0.1115	0.0726	0.479	0.6692	0.8653	0.9867
psb_p_ss_mean	Social Behavior	3716	0.0132	0.0064	0.0083	0.0053	0.1116	0.2246	0.5707	0.6269	1722	0.0035	0.0106	0.0109	0.0068	0.75	0.1216	0.9203	0.6664	1994	0.0214	0.0033	0.0123	0.008	0.0826	0.6789	0.7396	0.9867
psb_y_ss_mean	Social Behavior	3717	-0.0018	-0.0076	0.007	0.0045	0.8031	0.0923	0.94	0.489	1722	0.005	-0.0035	0.0093	0.0059	0.5906	0.5531	0.8565	0.9027	1995	-0.0072	-0.0114	0.0104	0.0067	0.4858	0.0914	0.8653	0.6789
psychosis_binary	Psychosis	3723	-0.05	-0.2042	0.2824	0.1707	0.8598	0.2375	0.9649	0.6272	1725	-0.3329	-0.4829	0.3956	0.2336	0.4051	0.0431	0.8565	0.4037	1998	0.2323	0.0874	0.4109	0.2593	0.5684	0.7344	0.8758	0.9867
resiliency5a_y_p	Social Behavior	3716	0.0248	-0.0596	0.0585	0.0374	0.6717	0.1119	0.9136	0.5238	1723	-0.0101	-0.0839	0.0908	0.0571	0.9112	0.1353	0.9494	0.6664	1993	0.0897	-0.0202	0.0728	0.0474	0.2221	0.6774	0.7396	0.9867
resiliency5b_y_p	Social Behavior	3716	-0.029	-0.0624	0.0525	0.0336	0.5818	0.0604	0.8899	0.4721	1723	-0.0812	-0.1174	0.0732	0.0461	0.2653	0.0097	0.8565	0.3346	1993	0.0427	0.003	0.07	0.0455	0.5461	0.9479	0.8653	0.9867
resiliency6b_y_p	Social Behavior	3715	0.0815	0.027	0.0631	0.0404	0.2023	0.5025	0.758	0.8023	1723	0.0452	-0.0266	0.0672	0.0423	0.5115	0.5281	0.8565	0.9027	1992	0.0738	0.0617	0.0931	0.0606	0.4319	0.3032	0.8653	0.8749
sds_p_ss_da	Sleep	3720	-0.0083	0.0039	0.0117	0.0075	0.4791	0.6025	0.8899	0.8274	1724	-0.0038	0.0136	0.0157	0.0099	0.8087	0.1667	0.9203	0.7803	1996	-0.0108	-0.0044	0.0169	0.011	0.519	0.6843	0.8653	0.9867
sds_p_ss_dims	Sleep	3720	-0.0092	-0.0088	0.0169	0.0108	0.5882	0.4116	0.8899	0.7746	1724	-0.0164	-0.0137	0.0248	0.0156	0.5113	0.3761	0.8565	0.8804	1996	-0.0042	-0.0031	0.0228	0.0148	0.8557	0.8328	0.9926	0.9867
sds_p_ss_does	Sleep	3720	-0.0168	0.0034	0.0196	0.0125	0.3921	0.785	0.8837	0.8885	1724	0.0095	0.0077	0.0283	0.0178	0.738	0.6616	0.9203	0.9027	1996	-0.0397	0.0003	0.0269	0.0175	0.1401	0.9843	0.7396	0.9867
sds_p_ss_sbd	Sleep	3720	0.0144	0.001	0.0168	0.0107	0.3947	0.9261	0.8837	0.9684	1724	0.0399	0.0236	0.0226	0.0142	0.0802	0.0995	0.8565	0.6664	1996	-0.0058	-0.0169	0.0243	0.0158	0.8118	0.2888	0.9926	0.8749
sds_p_ss_shy	Sleep	3720	-0.012	-0.0107	0.023	0.0147	0.602	0.4653	0.8899	0.7746	1724	0.028	-0.0229	0.0284	0.0178	0.3272	0.1985	0.8565	0.7964	1996	-0.0428	0.0029	0.0342	0.0222	0.2096	0.8959	0.7396	0.9867
sds_p_ss_swtd	Sleep	3720	0.0039	-0.0141	0.0165	0.0105	0.8145	0.1809	0.9426	0.6269	1724	0.0159	-0.0025	0.0233	0.0146	0.4981	0.8632	0.8565	0.9532	1996	-0.0088	-0.0253	0.0231	0.015	0.7017	0.0925	0.9767	0.6789
sds_p_ss_total	Sleep	3720	-0.0057	-0.0055	0.0117	0.0075	0.6255	0.4602	0.8899	0.7746	1724	0.0055	-0.0011	0.0168	0.0105	0.7436	0.9182	0.9203	0.982	1996	-0.0157	-0.0088	0.0161	0.0105	0.3295	0.4047	0.8653	0.9535
srpf_y_ss_iiss	Environment	3717	0.0092	-0.0003	0.0092	0.0059	0.3153	0.956	0.8754	0.9766	1722	0.0104	-0.0036	0.0134	0.0084	0.4384	0.6686	0.8565	0.9027	1995	0.0072	0.0024	0.0126	0.0082	0.5697	0.7719	0.8758	0.9867
ssrs_p_ss_sum	Social Behavior	3656	-0.0086	-0.0195	0.0149	0.0095	0.5661	0.0406	0.8899	0.4721	1702	-0.0022	-0.0084	0.0199	0.0125	0.9125	0.5012	0.9494	0.9027	1954	-0.0137	-0.03	0.0216	0.0141	0.5276	0.0341	0.8653	0.6789
upps_y_ss_lack_of_perseverance	Implusivity	3718	-0.0166	-0.0083	0.0177	0.0113	0.3496	0.4641	0.8754	0.7746	1723	-0.0146	0.0112	0.0278	0.0175	0.5987	0.5205	0.8565	0.9027	1995	-0.0186	-0.0245	0.0228	0.0148	0.4175	0.0989	0.8653	0.6789
upps_y_ss_lack_of_planning	Implusivity	3718	-0.035	-0.0203	0.0161	0.0103	0.0297	0.0493	0.4299	0.4721	1723	-0.0573	-0.015	0.0247	0.0156	0.02	0.335	0.5148	0.8417	1995	-0.0192	-0.0262	0.021	0.0137	0.3642	0.0572	0.8653	0.6789
upps_y_ss_negative_urgency	Implusivity	3718	-0.0263	-0.0184	0.0168	0.0107	0.1164	0.0832	0.5707	0.489	1723	-0.0601	-0.0082	0.0256	0.0161	0.0189	0.6071	0.5148	0.9027	1995	0.0002	-0.0258	0.0221	0.0144	0.9943	0.0719	0.9943	0.6789
upps_y_ss_positive_urgency	Implusivity	3718	-0.051	-0.0092	0.0197	0.0126	0.0097	0.4641	0.3333	0.7746	1723	-0.1004	-0.0155	0.0297	0.0187	0.0007	0.4051	0.0736	0.9027	1995	-0.0094	-0.0028	0.0264	0.0172	0.7219	0.8724	0.9914	0.9867
upps_y_ss_sensation_seeking	Implusivity	3718	-0.028	0.0837	0.1448	0.0926	0.8466	0.3663	0.9649	0.7646	1723	-0.0596	0.0567	0.22	0.1384	0.7864	0.6822	0.9203	0.9027	1995	-0.0158	0.1126	0.1929	0.1256	0.9346	0.3702	0.9926	0.93

## Sheet: Table S6
Table S6. Summary of C4 GREx associations with regional brain surface area in the ABCD cohort.
ABCD Variable ID	Multiethnic N	Multiethnic Beta C4A	Multiethnic Beta C4B	Multiethnic StdErr C4A	Multiethnic StdErr C4B	Multiethnic P C4A	Multiethnic P C4B	Multiethnic FDR C4A	Multiethnic FDR C4B
smri_area_cdk_bankssts	6694	0.7677	2.5843	4.8954	3.1549	0.8754	0.4127	0.9712	0.9907
smri_area_cdk_cdacate	6694	-0.304	-0.0319	4.2276	2.7244	0.9427	0.9907	0.9712	0.9907
smri_area_cdk_cdmdfr	6694	6.4544	0.2714	11.8369	7.6268	0.5856	0.9716	0.905	0.9907
smri_area_cdk_cuneus	6694	-10.9216	-2.6868	6.1212	3.9433	0.0744	0.4958	0.4218	0.9907
smri_area_cdk_ehinal	6694	-10.4472	-2.5369	2.6855	1.7311	0.0001	0.1428	0.0034	0.948
smri_area_cdk_frpole	6694	0.15	-0.736	1.2287	0.7929	0.9028	0.3533	0.9712	0.948
smri_area_cdk_fusiform	6694	-6.1391	-6.0152	10.2374	6.5964	0.5488	0.3625	0.8886	0.948
smri_area_cdk_ifpl	6694	-7.7186	-2.9016	18.9666	12.2167	0.6841	0.8124	0.914	0.9907
smri_area_cdk_iftm	6694	15.1093	7.7016	11.5038	7.4077	0.1891	0.2987	0.6431	0.948
smri_area_cdk_ihcate	6694	12.574	2.9751	5.048	3.2525	0.0128	0.3605	0.2171	0.948
smri_area_cdk_insula	6694	9.2348	4.5814	6.5656	4.2299	0.1596	0.2789	0.6029	0.948
smri_area_cdk_lingual	6694	-14.6981	3.1383	12.3662	7.9608	0.2347	0.6934	0.6836	0.9907
smri_area_cdk_lobfr	6694	-8.2456	-1.6753	7.4876	4.8241	0.271	0.7284	0.7063	0.9907
smri_area_cdk_locc	6694	-5.0188	-0.3574	15.9141	10.2479	0.7527	0.9722	0.914	0.9907
smri_area_cdk_mdtm	6694	18.7362	-0.4991	10.1646	6.5443	0.0653	0.9392	0.4218	0.9907
smri_area_cdk_mobfr	6694	-8.3895	-3.3374	5.5729	3.5921	0.1323	0.353	0.5995	0.948
smri_area_cdk_paracn	6694	-4.4299	-4.151	6.4276	4.1423	0.4908	0.3166	0.8343	0.948
smri_area_cdk_parahpal	6694	-5.8122	1.3608	3.9486	2.545	0.1411	0.5929	0.5995	0.9907
smri_area_cdk_parsobis	6694	5.0532	0.3443	2.4976	1.61	0.0431	0.8307	0.3665	0.9907
smri_area_cdk_parsopc	6694	7.7148	3.2955	7.9574	5.1238	0.3324	0.5203	0.7063	0.9907
smri_area_cdk_parstgris	6694	15.9732	-5.8913	7.2885	4.6939	0.0285	0.2095	0.3235	0.948
smri_area_cdk_pc	6694	4.6868	2.1969	12.5293	8.0719	0.7084	0.7857	0.914	0.9907
smri_area_cdk_pericc	6694	-6.8075	0.2284	7.7415	4.9791	0.3794	0.9634	0.7587	0.9907
smri_area_cdk_postcn	6694	-8.7314	4.8704	12.0037	7.7395	0.467	0.5292	0.8343	0.9907
smri_area_cdk_precn	6694	4.6524	5.4145	14.2027	9.1561	0.7433	0.5543	0.914	0.9907
smri_area_cdk_ptcate	6694	4.3612	-2.0954	5.6088	3.6157	0.4368	0.5622	0.8252	0.9907
smri_area_cdk_rracate	6694	-0.3812	-0.3547	3.6072	2.3258	0.9159	0.8788	0.9712	0.9907
smri_area_cdk_rrmdfr	6694	17.5927	-30.832	18.1321	11.6909	0.3319	0.0084	0.7063	0.2851
smri_area_cdk_sm	6694	-5.4312	2.8959	14.8372	9.565	0.7144	0.7621	0.914	0.9907
smri_area_cdk_sufr	6694	-0.2858	13.6242	16.9741	10.9339	0.9866	0.2131	0.9866	0.948
smri_area_cdk_supl	6694	-20.8424	-5.1659	17.7827	11.4551	0.2413	0.652	0.6836	0.9907
smri_area_cdk_sutm	6694	2.4574	7.7991	9.8874	6.3653	0.8038	0.2205	0.9424	0.948
smri_area_cdk_tmpole	6694	-1.7184	-0.021	1.7373	1.1193	0.3228	0.9851	0.7063	0.9907
smri_area_cdk_trvtm	6694	0.6974	2.0492	1.9389	1.2489	0.7191	0.1009	0.914	0.948

## Sheet: Table S7
Table S7. Summary of C4 GREx associations with whole brain volume (WBV), mean surface area (SA), and mean cortical thickness (CT).
Group	ABCD Variable ID	N	Beta C4A	Beta C4B	SE C4A	SE C4B	P C4A	P C4B
Multiethnic	smri_vol_scs_wholeb (WBV)	6696	-5054.7	-3193	3787.5	2433.8	0.1821	0.1897
Multiethnic	mrisdp_453 (SA)	6694	-608.6	-304.6	602.2	387.2	0.3122	0.4314
Multiethnic	mrisdp_151 (CT)	6694	-0.0042	-0.0003	0.0037	0.0024	0.2622	0.91
AFR	smri_vol_scs_wholeb (WBV)	1023	-13905.7	-720.2	12677.6	6717.3	0.2734	0.9147
AFR	mrisdp_453 (SA)	1022	-1989.3	623.5	2013.1	1065.5	0.3237	0.5589
AFR	mrisdp_151 (CT)	1022	0.0077	-0.0026	0.013	0.0069	0.555	0.7005
EUR	smri_vol_scs_wholeb (WBV)	4401	-2885	-3750.7	4352.4	2920.6	0.5076	0.1997
EUR	mrisdp_453 (SA)	4400	-407.3	-511.8	688.5	462.6	0.5542	0.269
EUR	mrisdp_151 (CT)	4400	-0.0039	0.001	0.0042	0.0029	0.357	0.7353
Latinx	smri_vol_scs_wholeb (WBV)	1272	-11317.5	1249	9833.8	5821.9	0.2531	0.8307
Latinx	mrisdp_453 (SA)	1272	-1819	163.8	1602.7	948.3	0.2572	0.8631
Latinx	mrisdp_151 (CT)	1272	-0.0085	-0.002	0.0098	0.0058	0.3887	0.7348
Sex Interaction	smri_vol_scs_wholeb (WBV)	6696	741.7	-1517.9	7157.8	4684.2	0.33	0.7567
Sex Interaction	mrisdp_453 (SA)	6694	485.4	564.9	1140.1	746.1	0.3649	0.9138
Sex Interaction	mrisdp_151 (CT)	6694	-0.0004	-0.0055	0.0071	0.0046	0.1455	0.6426
Female	smri_vol_scs_wholeb (WBV)	3210	-4246	-2715.6	5226.2	3302	0.4168	0.4122
Female	mrisdp_453 (SA)	3208	-879.3	-652.6	831.6	525.8	0.2906	0.2155
Female	mrisdp_151 (CT)	3208	-0.0021	0.003	0.0054	0.0034	0.6994	0.3705
Male	smri_vol_scs_wholeb (WBV)	3486	-3062.4	-2731.1	5448.7	3565.9	0.5742	0.4438
Male	mrisdp_453 (SA)	3486	-109.9	143.4	863.2	565.5	0.8987	0.7998
Male	mrisdp_151 (CT)	3486	-0.0046	-0.0025	0.0051	0.0034	0.372	0.4653

## Sheet: Table S8
Table S8. Summary of C4 GREx associations with regional brain cortical thickness in the ABCD cohort.
ABCD Variable ID	Multiethnic N	Multiethnic Beta C4A	Multiethnic Beta C4B	Multiethnic StdErr C4A	Multiethnic StdErr C4B	Multiethnic P C4A	Multiethnic P C4B	Multiethnic FDR C4A	Multiethnic FDR C4B
smri_thick_cdk_bankssts	6694	0.0012	-0.0022	0.0045	0.0029	0.7929	0.4498	0.9296	0.9663
smri_thick_cdk_cdacate	6694	0.0036	0.0042	0.0069	0.0044	0.5993	0.3456	0.8363	0.9663
smri_thick_cdk_cdmdfr	6694	0.0002	-0.0006	0.0035	0.0022	0.948	0.805	0.9767	0.9711
smri_thick_cdk_cuneus	6694	-0.0058	-0.0033	0.0045	0.0029	0.197	0.2643	0.4906	0.9663
smri_thick_cdk_ehinal	6694	0.0266	0.0104	0.0114	0.0074	0.02	0.1579	0.4371	0.9663
smri_thick_cdk_fusiform	6694	4.3e-05	0.0018	0.003	0.0019	0.9885	0.3478	0.9885	0.9663
smri_thick_cdk_ifpl	6694	0.0027	0.0001	0.0027	0.0017	0.3089	0.9426	0.6565	0.9711
smri_thick_cdk_iftm	6694	0.0013	-0.0013	0.0037	0.0024	0.7323	0.582	0.9288	0.9663
smri_thick_cdk_ihcate	6694	-0.0092	-0.0003	0.0063	0.004	0.1417	0.9348	0.4371	0.9711
smri_thick_cdk_locc	6694	-0.0036	-0.0023	0.0031	0.002	0.2461	0.2447	0.5579	0.9663
smri_thick_cdk_lobfr	6694	0.0073	0.0011	0.0041	0.0026	0.0709	0.6614	0.4371	0.9663
smri_thick_cdk_lingual	6694	-0.0056	0.0021	0.0038	0.0025	0.138	0.3951	0.4371	0.9663
smri_thick_cdk_mobfr	6694	0.0005	-0.0013	0.005	0.0032	0.9235	0.6821	0.9767	0.9663
smri_thick_cdk_mdtm	6694	0.0058	-0.0017	0.0041	0.0026	0.1538	0.5151	0.4371	0.9663
smri_thick_cdk_parahpal	6694	0.0048	0.0021	0.0089	0.0057	0.587	0.7172	0.8363	0.9711
smri_thick_cdk_paracn	6694	0.0036	0.0038	0.0037	0.0024	0.3294	0.1142	0.6587	0.9663
smri_thick_cdk_parsopc	6694	0.0012	-0.0004	0.0035	0.0022	0.7376	0.8559	0.9288	0.9711
smri_thick_cdk_parsobis	6694	-0.0085	-0.0045	0.0056	0.0036	0.1261	0.2079	0.4371	0.9663
smri_thick_cdk_parstgris	6694	-0.0072	0.0007	0.0037	0.0024	0.0552	0.7572	0.4371	0.9711
smri_thick_cdk_pericc	6694	0.0005	0.0013	0.0046	0.003	0.9103	0.6703	0.9767	0.9663
smri_thick_cdk_postcn	6694	-0.0087	-0.002	0.004	0.0026	0.0295	0.428	0.4371	0.9663
smri_thick_cdk_ptcate	6694	-0.0063	0.0031	0.0044	0.0028	0.1543	0.2793	0.4371	0.9663
smri_thick_cdk_precn	6694	0.003	-4.2e-05	0.0032	0.0021	0.3551	0.9839	0.6707	0.9839
smri_thick_cdk_pc	6694	-0.0017	-0.0003	0.0029	0.0019	0.5533	0.8587	0.8363	0.9711
smri_thick_cdk_rracate	6694	0.001	0.0018	0.0063	0.0041	0.8791	0.6624	0.9767	0.9663
smri_thick_cdk_rrmdfr	6694	-0.0051	-0.0015	0.0031	0.002	0.0986	0.4562	0.4371	0.9663
smri_thick_cdk_sufr	6694	0.0023	-0.0002	0.0032	0.002	0.4648	0.9245	0.7901	0.9711
smri_thick_cdk_supl	6694	-0.0014	-0.0011	0.0027	0.0018	0.6149	0.5369	0.8363	0.9663
smri_thick_cdk_sutm	6694	-0.0049	0.0041	0.0038	0.0025	0.202	0.0964	0.4906	0.9663
smri_thick_cdk_sm	6694	-0.0008	-0.0016	0.0031	0.002	0.7922	0.4271	0.9296	0.9663
smri_thick_cdk_frpole	6694	-0.0079	0.0103	0.0093	0.006	0.3955	0.0861	0.7078	0.9663
smri_thick_cdk_tmpole	6694	0.0163	-0.0026	0.0091	0.0058	0.0721	0.6585	0.4371	0.9663
smri_thick_cdk_trvtm	6694	-0.0039	0.0057	0.0058	0.0038	0.5085	0.1299	0.8232	0.9663
smri_thick_cdk_insula	6694	0.0071	-0.0002	0.0044	0.0028	0.1047	0.9408	0.4371	0.9711

## Sheet: Table S9
Table S9. Summary of C4 GREx associations with subcortical brain volume in the ABCD cohort.
ABCD Variable ID	Multiethnic N	Multiethnic Beta C4A	Multiethnic Beta C4B	Multiethnic StdErr C4A	Multiethnic StdErr C4B	Multiethnic P C4A	Multiethnic P C4B	Multiethnic FDR C4A	Multiethnic FDR C4B
smri_vol_scs_cbwmatter	6696	90.9752	-118.309	323.378	207.982	0.7785	0.5696	0.9467	0.7131
smri_vol_scs_ltventricle	6696	27.0338	-35.9721	117.165	75.3796	0.8176	0.6336	0.9467	0.7131
smri_vol_scs_inflatvent	6696	-0.0003	-6.9943	5.5645	3.5859	0.9999	0.0513	0.9999	0.3973
smri_vol_scs_crbwmatter	6696	56.3434	-2.7776	68.9122	44.3202	0.4136	0.95	0.9099	0.95
smri_vol_scs_crbcortex	6696	40.989	73.5809	158.044	101.601	0.7954	0.469	0.9467	0.7131
smri_vol_scs_tp	6696	-26.7796	-11.0186	16.8786	10.8628	0.1126	0.3105	0.7356	0.7116
smri_vol_scs_caudate	6696	11.1789	-13.5809	17.5231	11.2621	0.5235	0.2282	0.9467	0.7116
smri_vol_scs_putamen	6696	-18.6966	-6.1786	20.9556	13.4849	0.3724	0.6469	0.9099	0.7131
smri_vol_scs_pallidum	6696	-8.9272	-2.1064	6.4324	4.1424	0.1654	0.6111	0.7356	0.7131
smri_vol_scs_3rdventricle	6696	12.5454	-1.8604	9.3562	6.0131	0.1801	0.7572	0.7356	0.7932
smri_vol_scs_4thventricle	6696	2.0217	-9.907	22.3265	14.3593	0.9279	0.4903	0.9721	0.7131
smri_vol_scs_bstem	6696	17.6389	-16.385	55.8747	35.9212	0.7523	0.6483	0.9467	0.7131
smri_vol_scs_hpus	6696	24.9254	8.2464	12.1404	7.8129	0.0401	0.2913	0.7356	0.7116
smri_vol_scs_amygdala	6696	7.7429	2.1924	6.0495	3.8968	0.2006	0.5737	0.7356	0.7131
smri_vol_scs_csf	6696	9.4314	-5.6852	7.9644	5.1262	0.2364	0.2676	0.7429	0.7116
smri_vol_scs_aal	6696	1.8518	-1.2923	3.7426	2.4139	0.6209	0.5924	0.9467	0.7131
smri_vol_scs_vedc	6696	-5.1458	-24.3506	10.2413	6.5946	0.6154	0.0002	0.9467	0.0049
smri_vol_scs_ccps	6696	-2.8972	-6.1692	4.9808	3.203	0.5608	0.0542	0.9467	0.3973
smri_vol_scs_ccmidps	6696	-2.5586	-2.3723	3.0451	1.9608	0.4008	0.2264	0.9099	0.7116
smri_vol_scs_ccct	6696	1.4018	-2.1719	3.4166	2.1996	0.6817	0.3235	0.9467	0.7116
smri_vol_scs_ccmidat	6696	5.7397	-1.5233	3.7852	2.4368	0.1295	0.5319	0.7356	0.7131
smri_vol_scs_ccat	6696	0.5781	-4.2275	4.9081	3.1568	0.9062	0.1806	0.9721	0.7116

## Sheet: Table S10
Table S10. Summary of of Wilxocon Rank Sum Tests comparing PQ-B symptoms and PQ-B severity at 1- and 2-year follow-up timepoints in youth in the top/bottom quartile for entorhinal cortex surface area at baseline.
Timepoint	Sex	N: Bottom 25%	N: Top 25%	Wilcoxon Effect Size (r): PQ-B symptoms	Wilcoxon P-val: PQ-B symptoms	Wilcoxon Effect Size (r): PQ-B severity	Wilcoxon P-val: PQ-B severity
Year 1 follow-up	Female	842	834	0.0896	0.0002	0.0877	0.0003
Year 1 follow-up	Male	924	925	0.0454	0.0517	0.0478	0.0404
Year 2 follow-up	Female	523	520	0.1140	0.0002	0.1150	0.0002
Year 2 follow-up	Male	591	592	0.0152	0.6008	0.0134	0.6439

[truncated: 4 more sheets: Table S11, Table S12, Table S13, Table S14]
